# Supplementary material for: Nationwide, population-based observational study of the molecular epidemiology and temporal trend of carbapenemase-producing Enterobacterales in Norway, 2015 to 2021
Source: Euro Surveill. 2023 Jul 6;28(27):2200774. doi: 10.2807/1560-7917.ES.2023.28.27.2200774 (PMC10370044; doi:10.2807/1560-7917.ES.2023.28.27.2200774)
Supplement: Supplementary Table1 [file 22-00774_SupplementaryTable1.xlsx]

## Sheet: Disclaimer
This supplementary material is hosted by Eurosurveillance as supporting information alongside the article Nationwide, population-based observational study of the molecular epidemiology and temporal trend of carbapenemase-producing Enterobacterales in Norway, 2015 to 2021, on behalf of the authors who remain responsible for the accuracy and appropriateness of the content. The same standards for et…

## Sheet: Data
Table A1. Overview of CPE isolates in Norway 2015-2021
Isolate ID	Year	Sample material	Import	Species	MLST	TEM-MIC2	TZP-MIC	CTX-MIC	CAZ-MIC	CTV-MIC	ATM-MIC	MEM-MIC	ETP-MIC	IMP-MIC	Carbapenemase gene(s)	blaCTX-M5	blaVEB	blaCMY	blaDHA	blaTEM	blaOXA	blaSHV	blaOXY	blaOKP	blaACC	blaACT	blaCMH	blaLAP	blaLEN	blaSED	blaSRT	GEN-MIC	AMK-MIC	TOB-MIC	16S rRNA methylase gene(s)	ant(2'')-Ia	aph(3')-Ia	aph(3'')-Ib	aph(3')-VI	aph(6)-Id	aac(2')-Ia	aac(3)-II	aac(6')	aadA	aac(6')-Ib-cr5	CIP-MIC	qnrA	qnrB	qnrS
KresCPE0001	2015	Blood	Yes	Klebsiella pneumoniae	ST-14	>256	>32	>16	>32	ND	>32	16	>4	16	blaOXA-48			blaCMY-4				blaSHV-28										>128	>128	>128	armA			aph(3'')-Ib		aph(6)-Id			aac(6')-Ib3			1
KresCPE0002	2015	Urine	No	Klebsiella pneumoniae	ST-14	>256	>32	>16	32	ND	>32	0.5	2	1	blaOXA-162	blaCTX-M-15				blaTEM-1		blaSHV-28										<0,25	<2	<0,5				aph(3'')-Ib		aph(6)-Id						1		qnrB1
KresCPE0003	2015	Urine	NA1	Citrobacter portucalensis	NA	64	>32	>16	>32	ND	>32	1	2	2	blaNDM-1	blaCTX-M-15		blaCMY-2		blaTEM-1	blaOXA-1											>128	>128	>128											aac(6')-Ib-cr5	>16		qnrB9
KresCPE0004	2015	Other	Yes	Proteus mirabilis	NA	<8	16	>16	>32	ND	<0,25	1	0.25	4	blaNDM-1	blaCTX-M-14				blaTEM-1	blaOXA,blaOXA-10											>128	>128	>128	armA,rmtB1				aph(3')-VI					aadA1,aadA2	aac(6')-Ib-cr5	8
KresCPE0005	2015	Other	Yes	Klebsiella pneumoniae	ST-1777	256	>32	>16	16	ND	32	0.5	1	0.5	blaOXA-48	blaCTX-M-15				blaTEM-1	blaOXA-1	blaSHV-11										32	<2	16				aph(3'')-Ib		aph(6)-Id		aac(3)-IIe			aac(6')-Ib-cr5	2		qnrB1
KresCPE0006	2015	Other	Yes	Morganella morganii	NA	>256	>32	>16	>32	ND	>32	2	2	8	blaNDM-1,blaOXA-48	blaCTX-M-15			blaDHA-1	blaTEM-1	blaOXA-1											>128	>128	>128	armA				aph(3')-VI	aph(6)-Id					aac(6')-Ib-cr5	>16
KresCPE0007	2015	Rectal sample	Yes	Escherichia coli	ST-167	>256	>32	>16	>32	ND	>32	8	>4	4	blaOXA-48	blaCTX-M-15		blaCMY-42														0.5	4	16										aadA5	aac(6')-Ib-cr5	>16
KresCPE0008	2015	Rectal sample	Yes	Klebsiella pneumoniae	ST-16	128	>32	>16	>32	ND	<0,25	>16	>4	8	blaNDM-7							blaSHV-1										0.5	4	16			aph(3')-Ia								aac(6')-Ib-cr5	>16
KresCPE0009	2015	Other	Yes	Serratia marcescens	NA	>256	>32	>16	>32	ND	>32	>16	>4	>16	blaOXA-48	blaCTX-M-15					blaOXA-1										blaSRT	128	8	32								aac(3)-IIe	aac(6')		aac(6')-Ib-cr5	>16		qnrB1
KresCPE0010	2015	Urine	Yes	Escherichia coli	ST-44	256	>32	>16	>32	ND	2	>16	>4	16	blaNDM-5						blaOXA-1											0.5	4	8				aph(3'')-Ib		aph(6)-Id					aac(6')-Ib-cr5	>16
KresCPE0011	2015	Urine	No	Klebsiella pneumoniae	ST-340	128	>32	>16	>32	ND	>32	8	>4	8	blaNDM-1	blaCTX-M-15				blaTEM-1		blaSHV-11										>128	>128	>128	rmtC,rmtF1		aph(3')-Ia						aac(6')-Ib			>16			qnrS1
KresCPE0012	2015	Rectal sample	Yes	Escherichia coli	ST-1193	128	>32	>16	>32	ND	<0,25	0.25	<0,12	2	blaVIM-1																	1	<2	2				aph(3'')-Ib		aph(6)-Id			aac(6')-IIc			>16
KresCPE0013	2015	Rectal sample	Yes	Klebsiella pneumoniae	ST-378	>256	>32	>16	>32	ND	<0,25	8	2	4	blaVIM-1						blaOXA-1	blaSHV-119										2	4	8			aph(3')-Ia	aph(3'')-Ib		aph(6)-Id			aac(6')-Ib4	aadA1,aadA2		>16
KresCPE0014	2015	Urine	Yes	Klebsiella pneumoniae	ST-147	32	>32	>16	>32	ND	>32	0.5	1	0.5	blaKPC-2	blaCTX-M-15				blaTEM-1	blaOXA-1	blaSHV-11										<0,25	4	8				aph(3'')-Ib		aph(6)-Id					aac(6')-Ib-cr5	>16			qnrS1
KresCPE0015	2015	Rectal sample	Yes	Klebsiella quasipneumoniae subsp. similipneumoniae	ST-1643	128	>32	>16	>32	ND	>32	8	>4	16	blaNDM-1	blaCTX-M-15				blaTEM-1	blaOXA			blaOKP-B-9								64	8	16				aph(3'')-Ib	aph(3')-VI	aph(6)-Id		aac(3)-IId	aac(6')-Ib	aadA1		8		qnrB1	qnrS1
KresCPE0016	2015	Urine	NA	Klebsiella pneumoniae	ST-5996	32	>32	>16	>32	ND	>32	4	>4	4	blaNDM-1	blaCTX-M-15					blaOXA	blaSHV-28										1	16	16			aph(3')-Ia	aph(3'')-Ib	aph(3')-VI	aph(6)-Id			aac(6')-Ib	aadA1		2			qnrS1
KresCPE0017	2015	Urine	No	Escherichia coli	ST-410	>256	>32	>16	>32	ND	16	0.25	1	0.25	blaOXA-181			blaCMY-42		blaTEM-1	blaOXA											64	<2	16				aph(3'')-Ib		aph(6)-Id		aac(3)-IId		aadA5	aac(6')-Ib-cr5	>16			qnrS1
KresCPE0018	2015	Airways	NA	Klebsiella pneumoniae	ST-37	128	>32	0.5	<0,25	ND	<0,25	0.5	1	0.5	blaOXA-48							blaSHV-11										<0,25	<2	<0,5												<0,06
KresCPE0019	2015	Urine	Yes	Escherichia coli	ST-405	64	>32	>16	>32	ND	>32	8	>4	8	blaNDM-5	blaCTX-M-15				blaTEM-1												1	2	<0,5										aadA2		>16
KresCPE0020	2015	NA1	NA	Klebsiella pneumoniae	ST-392	>256	>32	>16	32	ND	>32	1	4	0.5	blaOXA-48	blaCTX-M-15				blaTEM-1	blaOXA-1	blaSHV-11										32	<2	16				aph(3'')-Ib		aph(6)-Id		aac(3)-IIe			aac(6')-Ib-cr5	>16		qnrB1
KresCPE0021	2015	Other	NA	Klebsiella pneumoniae	ST-101	>256	>32	>16	>32	ND	>32	2	4	1	blaOXA-48	blaCTX-M-15				blaTEM-1		blaSHV-1										>128	>128	>128	armA	ant(2'')-Ia								aadA1	aac(6')-Ib-cr5	>16
KresCPE0022	2015	Rectal sample	Yes	Klebsiella quasipneumoniae subsp. similipneumoniae	ST-1998	256	>64	>8	>32	ND	>16	8	>4	>32	blaNDM-1	blaCTX-M-15				blaTEM-1	blaOXA-1			blaOKP-B								128	8	32				aph(3'')-Ib		aph(6)-Id		aac(3)-IIe			aac(6')-Ib-cr5	8		qnrB1
KresCPE0023	2015	Urine	Yes	Klebsiella pneumoniae	ST-11	256	>64	>8	32	ND	>16	0.5	4	0.5	blaOXA-48	blaCTX-M-15				blaTEM-1	blaOXA-1	blaSHV-11										0.5	4	32				aph(3'')-Ib		aph(6)-Id					aac(6')-Ib-cr5	>32		qnrB1
KresCPE0024	2015	Rectal sample	NA	Escherichia coli	ST-15	>256	64	>8	2	ND	8	0.5	2	0.5	blaNDM-1	blaCTX-M-15				blaTEM-1	blaOXA	blaSHV-28										64	2	8			aph(3')-Ia	aph(3'')-Ib	aph(3')-VI	aph(6)-Id			aac(6')-Ib	aadA1		0.25			qnrS1
KresCPE0025	2015	Rectal sample	Yes	Escherichia coli	ST-167	>256	>64	>8	>32	ND	>16	16	>4	4	blaNDM-1	blaCTX-M-15					blaOXA-1											>256	>256	>256	rmtC								aac(6')-Ib3	aadA5		>32
KresCPE0026	2015	Other	Yes	Klebsiella pneumoniae	ST-147	256	>64	>8	32	ND	>16	>16	>4	4	blaOXA-232	blaCTX-M-15				blaTEM-1		blaSHV-11										<0,25	<1	<0,25				aph(3'')-Ib		aph(6)-Id				aadA2		>32		qnrB1
KresCPE0027	2015	Tissue	Yes	Klebsiella pneumoniae	ST-15	>256	>64	>8	>32	ND	>16	>16	>4	4	blaOXA-48	blaCTX-M-15				blaTEM-1	blaOXA-1	blaSHV-28										64	2	16			aph(3')-Ia					aac(3)-Iie			aac(6')-Ib-cr5	>32
KresCPE0028	2015	Urine	NA	Klebsiella pneumoniae	ST-37	>256	>64	>8	>32	ND	>16	>16	>4	4	blaOXA-48							blaSHV-11										>256	>256	>256												>32
KresCPE0029	2015	Urine	Yes	Klebsiella pneumoniae	ST-38	128	>64	>8	>32	ND	>16	8	>4	8	blaOXA-48	blaCTX-M-24				blaTEM-1												1	16	16								aac(3)-IId		aadA5		>32
KresCPE0030	2015	Rectal sample	Yes	Klebsiella pneumoniae	ST-280	32	>64	>8	>32	ND	>16	8	>4	8	blaNDM-1	blaCTX-M-15				blaTEM-1	blaOXA	blaSHV-27										64	8	32				aph(3'')-Ib	aph(3')-VI	aph(6)-Id		aac(3)-IId	aac(6')-Ib			1			qnrS1
KresCPE0031	2015	Urine	No	Klebsiella pneumoniae	ST-147	>256	>64	>8	32	ND	>16	8	>4	2	blaOXA-181	blaCTX-M-15				blaTEM-190		blaSHV-11										>256	>256	>256									aac(6')-Ib			>32		qnrB1
KresCPE0032	2015	Other	NA	Escherichia coli	ST-38	>256	>64	>8	>32	ND	>16	0.5	4	0.5	blaOXA-48	blaCTX-M-24				blaTEM-1												32	4	16								aac(3)-IId		aadA5		>32
KresCPE0033	2015	Rectal sample	NA	Escherichia coli	ST-405	256	>64	>8	>32	ND	>16	>16	>4	8	blaNDM-5			blaCMY		blaTEM-1												>256	>256	>256	rmtB1									aadA2		>32
KresCPE0034	2015	Urine	NA	Escherichia coli	ST-410	>256	>64	>8	>32	ND	>16	0.5	4	0.5	blaOXA-181	blaCTX-M-15		blaCMY-2		blaTEM-1	blaOXA-1											0.5	2	8										aadA5	aac(6')-Ib-cr	>32			qnrS1
KresCPE0035	2015	Rectal sample	Yes	Klebsiella quasipneumoniae subsp. quasipneumoniae	ST-1466	>256	>32	>16	>32	ND	8	2	2	0.5	blaVIM-1				blaDHA-1		blaOXA-1			blaOKP-A-6								4	4	32			aph(3')-Ia						aac(6')-Ib4	aadA1		4		qnrB4
KresCPE0036	2015	Airways	Yes	Escherichia coli	ST-940	>256	>64	>8	>32	ND	>16	16	>4	16	blaNDM-5			blaCMY-42		blaTEM-1												0.5	2	0.5												>32
KresCPE0037	2015	Tissue	Yes	Providencia stuartii	NA	32	>64	>8	>32	ND	2	8	2	8	blaNDM-1			blaCMY-4		blaTEM-1	blaOXA-10				blaACC-4							>256	>256	>256	armA		aph(3')-Ia		aph(3')-VI		aac(2')-Ia	aac(3)-IIe		aadA1		2
KresCPE0038	2015	NA	Yes	Escherichia coli	ST-167	256	>64	>8	>32	ND	>16	>16	>4	16	blaNDM-5			blaCMY-148		blaTEM-1												>256	>256	>256	rmtB1					aph(6)-Id				aadA2		>32
KresCPE0039	2016	Rectal sample	NA	Klebsiella pneumoniae	ST-14	>256	>64	4	32	ND	>16	1	2	1	blaOXA-48-like4					blaTEM-1	blaOXA,blaOXA-9	blaSHV-12										256	32	64				aph(3'')-Ib		aph(6)-Id		aac(3)-IId	aac(6')-Ib	aadA1		0.06
KresCPE0040	2016	Rectal sample	NA	Citrobacter freundii	NA	32	>64	>8	>32	ND	0.5	8	>4	8	blaNDM-1			blaCMY	blaDHA-1		blaOXA-10											0.5	2	0.5			aph(3')-Ia							aadA1		16		qnrB4
KresCPE0041	2016	Rectal sample	Yes	Enterobacter hormaechei	ST-418	256	>64	>8	16	ND	16	0.5	4	1	blaOXA-370	blaCTX-M-8			blaDHA-1	blaTEM-1	blaOXA-1					blaACT						0.25	2	8			aph(3')-Ia	aph(3'')-Ib		aph(6)-Id					aac(6')-Ib-cr5	>32		qnrB4
KresCPE0042	2016	Rectal sample	NA	Escherichia coli	ST-38	256	>64	>8	1	ND	8	0.5	2	1	blaOXA-181	blaCTX-M-15				blaTEM-190		blaSHV-11										32	<1	4									aac(6')-Ib			0.25		qnrB1
KresCPE0043	2016	Urine	No	Klebsiella pneumoniae	ST-392	>256	>64	>8	16	ND	>16	2	>4	2	blaOXA-48	blaCTX-M-15				blaTEM-1		blaSHV-11										0.5	4	0.5				aph(3'')-Ib		aph(6)-Id						32		qnrB1
KresCPE0044	2016	Urine	No	Proteus mirabilis	NA	64	32	1	<0,12	ND	<0,12	0.12	0.25	4	blaOXA-48																	1	4	0.5										aadA1		0.03
KresCPE0045	2016	Rectal sample	Yes	Escherichia coli	ST-744	32	>64	>8	>32	ND	>16	1	2	2	blaNDM-1	blaCTX-M-15					blaOXA											64	16	32			aph(3')-Ia	aph(3'')-Ib	aph(3')-VI	aph(6)-Id		aac(3)-IId	aac(6')-Ib	aadA1		16			qnrS1
KresCPE0046	2016	Rectal sample	NA	Escherichia coli	ST-405	128	>64	>8	>32	ND	>16	>16	>4	16	blaNDM-5			blaCMY		blaTEM-1												0.5	<1	0.5										aadA2		>32
KresCPE0047	2016	Rectal sample	Yes	Escherichia coli	ST-405	128	>64	>8	>32	ND	>16	16	>4	8	blaNDM-5			blaCMY		blaTEM-1												64	>256	64	rmtB1									aadA2		>32
KresCPE0048	2016	Rectal sample	Yes	Klebsiella pneumoniae	ST-101	>256	>64	>8	32	ND	>16	1	2	2	blaOXA-48	blaCTX-M-15				blaTEM-1	blaOXA-1	blaSHV-1										32	4	8				aph(3'')-Ib		aph(6)-Id		aac(3)-IIe			aac(6')-Ib-cr5	>32		qnrB1
KresCPE0049	2016	Rectal sample	NA	Escherichia coli	ST-38	256	64	>8	8	ND	>16	0.25	2	0.5	blaOXA-48																	32	2	4										aadA1		0.25
KresCPE0050	2016	Rectal sample	Yes	Klebsiella pneumoniae	ST-11	128	>64	>8	>32	ND	>16	16	>4	8	blaNDM-1	blaCTX-M-15				blaTEM-1	blaOXA,blaOXA-1	blaSHV-11										64	4	32			aph(3')-Ia					aac(3)-IIe		aadA1,aadA2,aadA16	aac(6')-Ib-cr5	>32			qnrS1
KresCPE0051	2016	Rectal sample	Yes	Klebsiella pneumoniae	ST-258	128	>64	>8	>32	ND	>16	>16	>4	>32	blaKPC-2					blaTEM-1	blaOXA	blaSHV-11										1	32	16									aac(6')-Ib			>32
KresCPE0052	2016	Rectal sample	Yes	Klebsiella pneumoniae	ST-147	64	>64	>8	>32	ND	>16	4	>4	4	blaNDM-1	blaCTX-M-15				blaTEM-1	blaOXA	blaSHV-11										64	2	16				aph(3'')-Ib		aph(6)-Id		aac(3)-IId		aadA1,aadA16	aac(6')-Ib-cr5	>32		qnrB1
KresCPE0053	2016	Urine	Yes	Escherichia coli	ST-354	>256	>64	>8	>32	ND	>16	0.5	4	0.5	blaOXA-181	blaCTX-M-24		blaCMY-148		blaTEM-1												32	<1	4				aph(3'')-Ib		aph(6)-Id		aac(3)-IId		aadA5		>32			qnrS1
KresCPE0054	2016	Airways	Yes	Klebsiella pneumoniae	ST-15	>256	>64	>8	32	ND	>16	1	4	0.5	blaOXA-48	blaCTX-M-15				blaTEM-1		blaSHV-28										<0,25	<1	4				aph(3'')-Ib		aph(6)-Id				aadA16	aac(6')-Ib-cr5	>32		qnrB6
KresCPE0055	2016	Urine	NA	Escherichia coli	ST-156	32	>64	>8	>32	ND	<0,12	2	4	2	blaNDM-5					blaTEM-1												<0,25	<1	<0,25										aadA2		>32
KresCPE0056	2016	Rectal sample	Yes	Escherichia coli	ST-156	32	>64	>8	>32	ND	<0,12	2	4	4	blaNDM-5					blaTEM-1												<0,25	<1	0.5										aadA2		>32
KresCPE0057	2016	Rectal sample	Yes	Escherichia coli	ST-410	>256	>64	>8	>32	ND	>16	0.5	4	0.5	blaOXA-181	blaCTX-M-15		blaCMY-2		blaTEM-1	blaOXA-1											32	2	16										aadA5	aac(6')-Ib-cr5	>32			qnrS1
KresCPE0058	2016	Rectal sample	Yes	Klebsiella pneumoniae	ST-16	256	>64	>8	>32	ND	>16	16	>4	8	blaNDM-1,blaOXA-232	blaCTX-M-15				blaTEM-1	blaOXA-9	blaSHV-1										2	16	16									aac(6')-Ib	aadA1,aadA2		>32
KresCPE0059	2016	Rectal sample	Yes	Klebsiella pneumoniae	ST-11	128	>64	>8	>32	ND	>16	8	>4	8	blaNDM-1	blaCTX-M-15				blaTEM-1	blaOXA-1	blaSHV-11										32	2	16				aph(3'')-Ib		aph(6)-Id		aac(3)-IIe	aac(6')-Ib			>32
KresCPE0060	2016	Rectal sample	Yes	Escherichia coli	ST-38	>256	>64	>8	16	ND	>16	1	4	2	blaOXA-48	blaCTX-M-15				blaTEM-1												<0,25	<1	0.5				aph(3'')-Ib		aph(6)-Id						0.5			qnrS1
KresCPE0061	2016	Rectal sample	Yes	Escherichia coli	ST-156	32	>64	>8	>32	ND	<0,12	2	4	2	blaNDM-5					blaTEM-1												<0,25	<1	<0,25										aadA2		>32
KresCPE0062	2016	Urine	NA	Klebsiella pneumoniae	ST-16	256	>64	>8	16	ND	>16	0.5	2	0.5	blaOXA-181	blaCTX-M-15				blaTEM-1	blaOXA-1	blaSHV-1										0.5	2	8			aph(3')-Ia							aadA2	aac(6')-Ib-cr5	>32			qnrS1
KresCPE0063	2016	Urine	Yes	Klebsiella pneumoniae	ST-323	64	>64	>8	>32	ND	>16	4	>4	8	blaNDM-1	blaCTX-M-15				blaTEM-1	blaOXA-1	blaSHV-1										>256	>256	>256	armA				aph(3')-VI					aadA2	aac(6')-Ib-cr5	8		qnrB1
KresCPE0064	2016	Rectal sample	Yes	Klebsiella pneumoniae	ST-258	16	>64	>8	>32	ND	>16	4	>4	8	blaKPC-2					blaTEM-1	blaOXA	blaSHV-11										2	32	16			aph(3')-Ia						aac(6')-Ib	aadA2		>32
KresCPE0065	2016	Urine	NA	Klebsiella pneumoniae	ST-392	>256	>64	>8	32	ND	>16	8	>4	4	blaOXA-48	blaCTX-M-15				blaTEM-1		blaSHV-11										2	8	2				aph(3'')-Ib		aph(6)-Id						32		qnrB1
KresCPE0066	2016	Rectal sample	Yes	Escherichia coli	ST-8346	>256	>64	>8	>32	ND	>16	16	>4	8	blaOXA-181			blaCMY-42		blaTEM-1												0.5	2	0.5												>32			qnrS1
KresCPE0067	2016	Rectal sample	Yes	Escherichia coli	ST-167	256	>64	>8	>32	ND	16	>16	>4	16	blaNDM-5			blaCMY-42		blaTEM-1												256	>256	256	rmtB1									aadA2		>32
KresCPE0068	2016	Rectal sample	Yes	Enterobacter ludwigii	ST-258	8	4	0.25	0.5	ND	2	8	>4	32	blaNMC-A											blaACT-54						0.5	<1	0.5												0.03
KresCPE0069	2016	Rectal sample	Yes	Klebsiella pneumoniae	ST-589	128	>64	>8	>32	ND	>16	8	>4	8	blaNDM-1	blaCTX-M-15				blaTEM-1	blaOXA-9	blaSHV-11										1	16	16					aph(3')-VI				aac(6')-Ib	aadA1		16			qnrS1
KresCPE0070	2016	Urine	No	Klebsiella pneumoniae	ST-392	>256	>64	>8	32	ND	>16	4	>4	2	blaOXA-48	blaCTX-M-15				blaTEM-1		blaSHV-11										<0,25	<1	<0,25				aph(3'')-Ib		aph(6)-Id						32		qnrB1
KresCPE0071	2016	Other	Yes	Klebsiella pneumoniae	ST-1877	16	>64	>8	>32	ND	>16	2	4	2	blaNDM-1			blaCMY-4		blaTEM-1	blaOXA-1											32	2	16				aph(3'')-Ib	aph(3')-VI	aph(6)-Id		aac(3)-IId			aac(6')-Ib-cr5	0.5		qnrB9
KresCPE0072	2016	Urine	No	Escherichia coli	ST-1148	256	>64	>8	>32	ND	>16	8	>4	8	blaNDM-1			blaCMY-6														>256	>256	>256	rmtC								aac(6')-Ib3			0.03
KresCPE0073	2016	Rectal sample	Yes	Enterobacter hormaechei	ST-200	128	>64	>8	>32	ND	0.25	1	2	2	blaVIM-1						blaOXA-10					blaACT-75						2	1	8									aac(6')-Ib4	aadA1		>32		qnrB
KresCPE0074	2016	Rectal sample	Yes	Escherichia coli	ST-410	>256	>64	>8	>32	ND	>16	0.5	2	0.5	blaOXA-181	blaCTX-M-15		blaCMY-2			blaOXA-1											32	2	32								aac(3)-IId			aac(6')-Ib-cr5	>32			qnrS1
KresCPE0075	2017	Rectal sample	Yes	Klebsiella pneumoniae	ST-231	>256	>64	>8	>32	ND	>16	>16	>4	8	blaOXA-232	blaCTX-M				blaTEM-1		blaSHV-1,blaSHV-12										>256	>256	>256	rmtF1								aac(6')-Ib	aadA2		>32			qnrS1
KresCPE0076	2017	Urine	No	Escherichia coli	ST-12872	>256	>64	>8	2	ND	16	1	4	4	blaOXA-48	blaCTX-M-24																32	2	8								aac(3)-IId		aadA5		0.5
KresCPE0077	2017	Rectal sample	Yes	Klebsiella pneumoniae	ST-16	128	>64	>8	>32	ND	>16	>16	>4	>32	blaNDM-1	blaCTX-M-15				blaTEM		blaSHV-1										1	16	16									aac(6')-Ib	aadA1,aadA2		>32
KresCPE0078	2017	Urine	Yes	Klebsiella pneumoniae	ST-37	256	>64	0.5	0.5	ND	<0,12	0.5	2	2	blaOXA-48							blaSHV-11										<0,25	<1	<0,25												0.03
KresCPE0079	2017	Urine	Yes	Klebsiella pneumoniae	ST-16	256	>64	>8	>32	ND	>16	>16	>4	>32	blaNDM-1,blaOXA-232	blaCTX-M-15				blaTEM-1	blaOXA-9	blaSHV-1										1	8	16									aac(6')-Ib	aadA1,aadA2		>32
KresCPE0080	2017	Rectal sample	Yes	Escherichia coli	ST-38	>256	64	16	0.5	0.06	4	0.25	0.5	0.5	blaOXA-48	blaCTX-M-24				blaTEM-1												32	<1	4								aac(3)-IId		aadA5		0.12
KresCPE0081	2017	Rectal sample	Yes	Klebsiella pneumoniae	ST-2096	>256	>64	>16	>32	2	>16	16	>4	8	blaOXA-232	blaCTX-M-15				blaTEM-1	blaOXA-1	blaSHV-28										>256	>256	>256	armA									aadA2	aac(6')-Ib-cr5	>32
KresCPE0082	2017	Rectal sample	Yes	Escherichia coli	ST-648	128	>64	>16	>32	>32	<0,12	16	>4	8	blaNDM-5					blaTEM-1												>256	>256	256	rmtB1									aadA2		>32
KresCPE0083	2017	Rectal sample	Yes	Escherichia coli	ST-405	128	>64	>16	>32	>32	>16	16	>4	8	blaNDM-5	blaCTX-M-15				blaTEM-1	blaOXA-1											>256	>256	>256	rmtB1			aph(3'')-Ib		aph(6)-Id				aadA5	aac(6')-Ib-cr5	>32
KresCPE0084	2017	Rectal sample	Yes	Klebsiella quasivariicola	ST-3330	64	>64	8	>32	4	>16	8	>4	8	blaKPC-3					blaTEM-1	blaOXA								blaLEN-26			<0,25	<1	<0,5												4			qnrS1
KresCPE0085	2017	Rectal sample	Yes	Klebsiella pneumoniae	ST-231	>256	>64	>16	>32	1	>16	>16	>4	8	blaOXA-232	blaCTX-M-15				blaTEM-1		blaSHV-1										>256	>256	>256	rmtF1								aac(6')-Ib	aadA2		>32			qnrS1
KresCPE0086	2017	Rectal sample	No	Escherichia coli	ST-38	>256	64	>16	8	0.25	16	1	4	0.25	blaOXA-48	blaCTX-M-15																16	<1	2				aph(3'')-Ib		aph(6)-Id		aac(3)-IId		aadA5		2			qnrS1
KresCPE0087	2017	Blood	Yes	Klebsiella pneumoniae	ST-101	>256	>64	>16	>32	>32	>16	>16	>4	>32	blaNDM-1,blaOXA-48	blaCTX-M-14				blaTEM-1	blaOXA-9	blaSHV-1										128	64	32				aph(3'')-Ib	aph(3')-VI	aph(6)-Id		aac(3)-IIe	aac(6')-Ib	aadA1		>32			qnrS1
KresCPE0088	2017	Rectal sample	Yes	Escherichia coli	ST-167	>256	>64	>16	>32	2	>16	1	4	0.25	blaOXA-48	blaCTX-M-14,blaCTX-M-15					blaOXA-1											0.5	16	8				aph(3'')-Ib		aph(6)-Id				aadA5	aac(6')-Ib-cr5	>32
KresCPE0089	2017	Rectal sample	NA	Klebsiella pneumoniae	ST-101	>256	>64	>16	32	2	>16	>16	>4	8	blaOXA-48	blaCTX-M-14				blaTEM-1	blaOXA-9	blaSHV-1										128	16	64								aac(3)-IIe	aac(6')-Ib	aadA2		>32
KresCPE0090	2017	Urine	Yes	Klebsiella pneumoniae	ST-231	>256	>64	>16	32	1	>16	>16	>4	16	blaOXA-232	blaCTX-M-15				blaTEM-1		blaSHV-1										4	2	16									aac(6')-Ib	aadA2		>32			qnrS1
KresCPE0091	2017	Rectal sample	Yes	Klebsiella pneumoniae	ST-231	>256	>64	>16	>32	2	>16	>16	>4	8	blaOXA-232	blaCTX-M-15						blaSHV-11										>256	>256	>256	rmtF1								aac(6')-Ib	aadA2		>32
KresCPE0092	2017	Rectal sample	Yes	Escherichia coli	ST-648	>256	>64	>16	>32	4	>16	1	>4	1	blaOXA-232	blaCTX-M-15		blaCMY-42														0.5	2	0.5												>32
KresCPE0093	2017	Rectal sample	Yes	Escherichia coli	ST-1284	>256	>64	>16	>32	2	>16	0.5	4	1	blaOXA-181	blaCTX-M-15		blaCMY-42														<0,25	<1	<0,5										aadA5		>32			qnrS1
KresCPE0094	2017	Other	Yes	Escherichia coli	ST-940	256	32	0.25	0.25	0.12	<0,12	0.25	1	0.25	blaOXA-48																	<0,25	<1	<0,5										aadA1		0.12
KresCPE0095	2017	Rectal sample	Yes	Escherichia coli	ST-410	>256	>64	>16	>32	4	16	0.25	2	0.5	blaOXA-181			blaCMY-42		blaTEM-1												<0,25	<1	<0,5												>32			qnrS1
KresCPE0096	2017	Other	No	Escherichia coli	ST-410	>256	>64	>16	>32	4	>16	0.5	2	0.5	blaOXA-181	blaCTX-M-15		blaCMY-42			blaOXA-1											64	4	16								aac(3)-IIe			aac(6')-Ib-cr5	>32
KresCPE0097	2017	Rectal sample	Yes	Escherichia coli	ST-10	<4	64	4	4	0.06	8	0.5	2	0.25	blaKPC-2																	0.5	2	<0,5												1			qnrS1
KresCPE0098	2017	Rectal sample	Yes	Klebsiella pneumoniae	ST-896	<4	>64	4	4	0.25	16	0.5	1	2	blaKPC-2							blaSHV-11										<0,25	<1	<0,5												1			qnrS1
KresCPE0099	2017	Rectal sample	Yes	Klebsiella pneumoniae	ST-437	64	>64	>16	>32	>32	>16	8	>4	4	blaNDM-1	blaCTX-M-15		blaCMY-4		blaTEM-1	blaOXA-1	blaSHV-12										128	4	32			aph(3')-Ia	aph(3'')-Ib	aph(3')-VI	aph(6)-Id		aac(3)-IId				>32		qnrB9
KresCPE0100	2017	Rectal sample	Yes	Enterobacter kobei	ST-87	16	>64	>16	>32	>32	>16	8	4	4	blaNDM-1	blaCTX-M-15		blaCMY-4			blaOXA-1					blaACT						>256	2	32				aph(3'')-Ib	aph(3')-VI	aph(6)-Id		aac(3)-IId			aac(6')-Ib-cr5	2		qnrB9
KresCPE0101	2017	Rectal sample	Yes	Klebsiella pneumoniae	ST-258	64	>64	>16	>32	2	>16	>16	>4	32	blaKPC-2						blaOXA	blaSHV-12										1	16	16			aph(3')-Ia						aac(6')-Ib	aadA2		>32
KresCPE0102	2017	Rectal sample	Yes	Citrobacter sedlakii	ST-685	256	>64	>16	>32	>32	>16	8	>4	4	blaNDM-1	blaCTX-M-15				blaTEM-1		blaSHV-12								blaSED		256	>256	>256	armA		aph(3')-Ia	aph(3'')-Ib		aph(6)-Id				aadA2		>32		qnrB1
KresCPE0103	2017	Rectal sample	NA	Escherichia coli	ST-1598	32	>64	>16	>32	>32	<0,12	2	2	4	blaNDM-5					blaTEM-1												<0,25	<1	<0,5										aadA2		0.25
KresCPE0104	2017	Rectal sample	NA	Escherichia coli	ST-44	256	>64	>16	>32	>32	>16	>16	>4	16	blaNDM-5	blaCTX-M-15					blaOXA-1											0.5	4	16				aph(3'')-Ib		aph(6)-Id					aac(6')-Ib-cr5	>32
KresCPE0105	2017	Urine	NA	Escherichia coli	ST-410	>256	>64	>16	>32	2	>16	1	>4	1	blaOXA-181	blaCTX-M-15		blaCMY-2		blaTEM-1	blaOXA-1											256	8	128				aph(3'')-Ib		aph(6)-Id		aac(3)-IId		aadA5	aac(6')-Ib-cr5	>32			qnrS1
KresCPE0106	2017	Rectal sample	Yes	Klebsiella pneumoniae	ST-16	>256	>64	>8	>32	ND	>16	>16	>4	>32	blaNDM-1,blaOXA-232	blaCTX-M-15				blaTEM-1	blaOXA-9	blaSHV-1										1	8	16									aac(6')-Ib	aadA1,aadA2		>32
KresCPE0107	2017	Urine	No	Klebsiella pneumoniae	ST-340	32	>64	>8	32	ND	>16	2	4	1	blaKPC-2	blaCTX-M-15					blaOXA-1	blaSHV-11										>256	>256	>256	rmtG									aadA1,aadA2	aac(6')-Ib-cr5	>32
KresCPE0108	2017	Rectal sample	Yes	Klebsiella pneumoniae	ST-15	>256	>64	>16	>32	1	>16	>16	>4	32	blaOXA-48	blaCTX-M-15				blaTEM-1	blaOXA-1	blaSHV-28										32	2	8				aph(3'')-Ib		aph(6)-Id		aac(3)-IIe			aac(6')-Ib-cr5	>32
KresCPE0109	2017	Urine	Yes	Klebsiella pneumoniae	ST-4	128	>64	>16	>32	>32	>16	>16	>4	>32	blaNDM-7	blaCTX-M-15				blaTEM-1		blaSHV-11										0.5	<1	4										aadA16	aac(6')-Ib-cr5	>32		qnrB6
KresCPE0110	2017	Urine	Yes	Klebsiella pneumoniae	NA	>256	>64	>16	>32	>32	>16	>16	>4	>32	blaNDM-1,blaOXA-232	blaCTX-M-15				blaTEM-1	blaOXA,blaOXA-1	blaSHV-28										>256	>256	>256	armA				aph(3')-VI				aac(6')-Ib	aadA1,aadA2		>32			qnrS1
KresCPE0111	2017	Other	No	Escherichia coli	ST-38	256	64	1	0.25	0.12	<0,12	0.5	1	0.5	blaOXA-48					blaTEM-1												0.5	<1	<0,5				aph(3'')-Ib		aph(6)-Id						0.06
KresCPE0112	2017	Other	NA	Escherichia coli	ST-69	256	32	0.5	<0,12	0.12	<0,12	0.25	1	0.5	blaOXA-48					blaTEM-1												0.5	<1	1				aph(3'')-Ib		aph(6)-Id						<0,015
KresCPE0113	2017	Other	No	Escherichia coli	ST-38	>256	>64	1	0.25	0.25	<0,12	1	2	1	blaOXA-48					blaTEM-1												<0,25	<1	<0,5				aph(3'')-Ib		aph(6)-Id		aac(3)-IId		aadA5		0.12
KresCPE0114	2017	Rectal sample	No	Escherichia coli	ST-38	>256	64	1	0.5	0.12	0.5	1	4	1	blaOXA-48					blaTEM-1												16	<1	2				aph(3'')-Ib		aph(6)-Id		aac(3)-IId		aadA5		0.12
KresCPE0115	2017	Rectal sample	NA	Providencia stuartii	NA	16	>64	>16	>32	>32	>16	8	1	32	blaVIM-1		VEB-1			blaTEM-1	blaOXA-10	blaSHV-5										>256	>256	>256	rmtB1	ant(2'')-Ia	aph(3')-Ia	aph(3'')-Ib		aph(6)-Id	aac(2')-Ia		aac(6')-Il	aadA15,aadA21		32
KresCPE0116	2017	Rectal sample	NA	Escherichia coli	ST-10	256	>64	0.5	0.25	0.06	<0,12	0.12	0.5	0.5	blaOXA-48																	1	2	1												<0,015
KresCPE0117	2017	Rectal sample	Yes	Enterobacter hormaechei	ST-114	64	>64	>16	>32	>32	>16	2	2	2	blaNDM-1	blaCTX-M-15				blaTEM-1	blaOXA-1					blaACT-16						32	32	32				aph(3'')-Ib	aph(3')-VIa	aph(6)-Id		aac(3)-IIe		aadA1,aadA2	aac(6')-Ib-cr5	>32		qnrB1
KresCPE0118	2018	Rectal sample	No	Enterobacter hormaechei	ST-114	64	>64	>16	>32	>32	>16	16	>4	8	blaNDM-1	blaCTX-M-15					blaOXA-1					blaACT-16						>256	>256	>256	rmtC							aac(3)-IIe		aadA1	aac(6')-Ib-cr5	32		qnrB1
KresCPE0119	2018	Rectal sample	Yes	Escherichia coli	ST-156	32	>64	>16	>32	>32	<0,12	2	4	4	blaNDM-5					blaTEM-1												<0,25	<1	1										aadA2		>32
KresCPE0120	2018	NA	Yes	Escherichia coli	ST-38	>256	>64	>16	>32	4	>16	0.5	4	0.5	blaOXA-181			blaCMY-42														0.5	<1	<0,5												>32			qnrS1
KresCPE0121	2018	Urine	Yes	Escherichia coli	ST-443	256	>64	>16	>32	>32	16	4	>4	2	blaNDM-1			blaCMY-6														256	>256	>256	rmtC								aac(6')-Ib3			>32
KresCPE0122	2018	Rectal sample	Yes	Klebsiella pneumoniae	ST-395	>256	>64	>16	>32	>32	>16	>16	>4	32	blaNDM-5,blaOXA-232	blaCTX-M-15				blaTEM-1	blaOXA-1	blaSHV										>256	>256	>256	rmtB1							aac(3)-IId		aadA2	aac(6')-Ib-cr5	>32		qnrB1	qnrS1
KresCPE0123	2018	Rectal sample	Yes	Klebsiella pneumoniae	ST-392	>256	>64	>16	>32	1	>16	1	4	2	blaOXA-48	blaCTX-M-15				blaTEM-1	blaOXA-1	blaSHV-11										64	4	16				aph(3'')-Ib		aph(6)-Id		aac(3)-IIe			aac(6')-Ib-cr5	>32		qnrB1
KresCPE0124	2018	Rectal sample	Yes	Citrobacter pasteurii	ST-187	128	>64	>16	>32	>32	>16	16	>4	32	blaNDM-1,blaKPC-2	blaCTX-M-15		blaCMY		blaTEM	blaOXA,blaOXA-1											128	16	64			aph(3')-Ia					aac(3)-IIe			aac(6')-Ib-cr5	4			qnrS1
KresCPE0125	2018	Rectal sample	Yes	Klebsiella pneumoniae	ST-392	>256	>64	>16	32	0.5	>16	1	2	1	blaOXA-48	blaCTX-M-15				blaTEM-1	blaOXA-1	blaSHV-11										32	4	16				aph(3'')-Ib		aph(6)-Id		aac(3)-IIe			aac(6')-Ib-cr5	>32		qnrB1
KresCPE0126	2018	Blood	Yes	Klebsiella pneumoniae	ST-392	>256	>64	>16	32	1	>16	1	4	1	blaOXA-48	blaCTX-M-15				blaTEM-1	blaOXA-1	blaSHV-11										32	4	16				aph(3'')-Ib		aph(6)-Id		aac(3)-IIe			aac(6')-Ib-cr5	>32		qnrB1
KresCPE0127	2018	Rectal sample	Yes	Klebsiella pneumoniae	ST-392	>256	>64	>16	32	0.5	>16	1	4	1	blaOXA-48	blaCTX-M-15				blaTEM-1	blaOXA-1	blaSHV-11										16	2	16				aph(3'')-Ib		aph(6)-Id		aac(3)-IIe			aac(6')-Ib-cr5	>32		qnrB1
KresCPE0128	2018	Urine	Yes	Klebsiella pneumoniae	ST-392	>256	>64	>16	32	0.5	>16	2	>4	2	blaOXA-48	blaCTX-M-15				blaTEM-1	blaOXA-1	blaSHV-11										32	2	16				aph(3'')-Ib		aph(6)-Id		aac(3)-IIe			aac(6')-Ib-cr5	>32		qnrB1
KresCPE0129	2018	Rectal sample	Yes	Klebsiella pneumoniae	ST-147	128	>64	>16	>32	>32	>16	8	>4	8	blaNDM-1	blaCTX-M-15					blaOXA-1	blaSHV-11										<0,25	2	4					aph(3')-VI					aadA2	aac(6')-Ib-cr5	>32			qnrS1
KresCPE0130	2018	Rectal sample	Yes	Klebsiella pneumoniae	ST-392	>256	>64	>16	>32	0.5	>16	1	4	1	blaOXA-48	blaCTX-M-15				blaTEM-1	blaOXA-1	blaSHV-11										32	2	16				aph(3'')-Ib		aph(6)-Id		aac(3)-IIe			aac(6')-Ib-cr5	>32		qnrB1
KresCPE0131	2018	Rectal sample	Yes	Klebsiella pneumoniae	ST-392	>256	>64	>16	32	0.5	>16	1	4	1	blaOXA-48	blaCTX-M-15				blaTEM-1	blaOXA-1	blaSHV-11										32	2	8				aph(3'')-Ib		aph(6)-Id		aac(3)-IIe			aac(6')-Ib-cr5	>32		qnrB1
KresCPE0132	2018	Airways	Yes	Klebsiella pneumoniae	ST-392	256	>64	>16	16	0.25	>16	1	2	1	blaOXA-48	blaCTX-M-15				blaTEM-1	blaOXA-1	blaSHV-11										32	2	16				aph(3'')-Ib		aph(6)-Id		aac(3)-IIe			aac(6')-Ib-cr5	>32		qnrB1
KresCPE0133	2018	Urine	Yes	Klebsiella pneumoniae	ST-14	256	>64	1	16	0.25	1	1	2	1	blaOXA-48																	<0,25	<1	<0,5												0.06
KresCPE0134	2018	Rectal sample	Yes	Klebsiella pneumoniae	ST-392	>256	>64	>16	>32	0.5	>16	1	4	1	blaOXA-48	blaCTX-M-15				blaTEM-1	blaOXA-1	blaSHV-11										32	2	16				aph(3'')-Ib		aph(6)-Id		aac(3)-IIe			aac(6')-Ib-cr5	>32		qnrB1
KresCPE0135	2018	Airways	No	Klebsiella pneumoniae	ST-323	64	>64	>16	>32	>32	>16	8	>4	4	blaNDM-1	blaCTX-M-15					blaOXA-1	blaSHV-1										>256	>256	>256	armA			aph(3'')-Ib	aph(3')-VI	aph(6)-Id				aadA2	aac(6')-Ib-cr5	16		qnrB1
KresCPE0136	2018	Rectal sample	No	Klebsiella pneumoniae	ST-37	256	>64	0.5	0.5	0.25	<0,12	1	2	2	blaOXA-48							blaSHV-11										<0,25	<1	<0,5												0.06
KresCPE0137	2018	Rectal sample	NA	Escherichia coli	ST-648	>256	32	16	0.5	0.12	1	1	1	0.5	blaOXA-48	blaCTX-M-14																64	2	8								aac(3)-IIe		aadA5		>32
KresCPE0138	2018	Rectal sample	Yes	Escherichia coli	ST-205	>256	>64	>16	>32	>32	>16	16	>4	8	blaNDM-5,blaOXA-181			blaCMY-42		blaTEM-1												<0,25	<1	<0,5										aadA1,aadA2		>32			qnrS1
KresCPE0139	2018	Urine	Yes	Klebsiella pneumoniae	ST-14	>256	>64	>16	>32	2	>16	>16	>4	4	blaOXA-232	blaCTX-M-15				blaTEM-1	blaOXA-1,blaOXA-9	blaSHV-28										1	16	16									aac(6')-Ib	aadA1		>32		qnrB1
KresCPE0140	2018	Urine	Yes	Klebsiella michiganensis	ST-354	>256	>64	>16	>32	1	>16	1	2	1	blaOXA-48	blaCTX-M-15						blaSHV-2A	blaOXY-1-1									8	<1	16		ant(2'')-Ia	aph(3')-Ia						aac(6')-Ib4	aadA2		4
KresCPE0141	2018	Rectal sample	NA	Escherichia coli	ST-38	256	64	>16	8	0.12	8	0.25	1	0.5	blaOXA-48	blaCTX-M-24			blaDHA-1	blaTEM-1												32	4	8								aac(3)-IId				0.5		qnrB4
KresCPE0142	2018	Urine	NA	Escherichia coli	ST-361	>256	>64	>16	>32	2	>16	8	>4	8	blaOXA-181			blaCMY-42		blaTEM-1												<0,25	<1	<0,5				aph(3'')-Ib		aph(6)-Id				aadA1		>32			qnrS1
KresCPE0143	2018	Urine	Yes	Klebsiella pneumoniae	ST-101	>256	>64	>16	32	2	>16	>16	>4	16	blaOXA-48	blaCTX-M-14					blaOXA-9	blaSHV-1										128	16	32								aac(3)-IIe	aac(6')-Ib	aadA2		>32
KresCPE0144	2018	Urine	No	Escherichia coli	ST-131	128	>64	>16	8	0.25	16	0.25	>16	0.5	blaOXA-244	blaCTX-M-15					blaOXA-1											32	4	16								aac(3)-IIe			aac(6')-Ib-cr5	>32
KresCPE0145	2018	NA	Yes	Escherichia coli	ST-167	256	>64	>16	>32	>32	>16	8	>4	4	blaNDM-5	blaCTX-M-15					blaOXA											<0,25	<1	<0,5				aph(3'')-Ib		aph(6)-Id				aadA1,aadA2		>32
KresCPE0146	2018	Urine	No	Klebsiella pneumoniae	ST-1106	>256	>64	2	0.5	0.5	0.25	4	>4	4	blaOXA-48							blaSHV-11										0.5	<1	<0,5												0.06
KresCPE0147	2018	Rectal sample	Yes	Enterobacter hormaechei	ST-418	64	>64	>16	>32	>32	<0,12	4	>4	8	blaNDM-1					blaTEM-1	blaOXA-1					blaACT						0.5	2	8				aph(3'')-Ib	aph(3')-VI	aph(6)-Id				aadA1	aac(6')-Ib-cr5	>32		qnrB1
KresCPE0148	2018	Rectal sample	Yes	Enterobacter hormaechei	ST-98	64	64	>16	>32	>32	0.5	1	1	1	blaVIM-1						blaOXA-1				blaACC-1	blaACT-16						0.5	<1	4										aadA1	aac(6')-Ib-cr5	1
KresCPE0149	2018	Rectal sample	NA	Escherichia coli	ST-38	32	>64	>16	4	0.12	8	0.25	1	0.5	blaOXA-244	blaCTX-M-27																0.5	2	<0,5												0.03
KresCPE0150	2018	Rectal sample	Yes	Klebsiella pneumoniae	ST-251	256	>64	>16	>32	>32	0.25	>16	>4	32	blaNDM-1							blaSHV-1										>256	>256	>256	rmtC											0.06
KresCPE0151	2018	Rectal sample	Yes	Enterobacter hormaechei	ST-78	128	>64	>16	>32	>32	>16	8	>4	8	blaNDM-1	blaCTX-M-15				blaTEM-1						blaACT-24						>256	>256	>256	rmtC			aph(3'')-Ib		aph(6)-Id		aac(3)-IIe		aadA1	aac(6')-Ib-cr5	>32		qnrB1
KresCPE0152	2018	Rectal sample	Yes	Escherichia coli	ST-131	128	>64	0.5	0.5	0.12	0.12	0.25	1	0.5	blaNDM-5,blaOXA-232					blaTEM-1												0.5	2	<0,5	rmtB1			aph(3'')-Ib		aph(6)-Id				aadA2,aadA5		>32
KresCPE0153	2018	Other	Yes	Klebsiella pneumoniae	ST-2096	>256	>64	>16	>32	2	>16	>16	>4	8	blaOXA-232	blaCTX-M-15				blaTEM-1		blaSHV-28										>256	>256	>256	armA									aadA2	aac(6')-Ib-cr5	>32
KresCPE0154	2018	Rectal sample	Yes	Klebsiella pneumoniae	ST-13	32	>64	16	>32	2	>16	2	4	4	blaKPC-3					blaTEM-1	blaOXA-9	blaSHV-1										8	8	16				aph(3'')-Ib		aph(6)-Id			aac(6')-Ib	aadA1		1
KresCPE0155	2018	Rectal sample	Yes	Escherichia coli	ST-2852	>256	>64	1	0.25	0.12	<0,12	0.5	2	2	blaOXA-48																	0.5	2	<0,5												0.03
KresCPE0156	2018	Other	Yes	Klebsiella pneumoniae	ST-437	>256	>64	>16	>32	0.5	>16	>16	>4	>32	blaOXA-48			blaCMY-16			blaOXA-1	blaSHV-12										0.5	16	16			aph(3')-Ia	aph(3'')-Ib		aph(6)-Id				aadA2	aac(6')-Ib-cr5	>32
KresCPE0157	2018	Urine	NA	Escherichia coli	ST-156	32	>64	>16	>32	>32	<0,12	2	4	4	blaNDM-5					blaTEM-1												1	2	1										aadA2		>32
KresCPE0158	2018	Rectal sample	Yes	Escherichia coli	ST-410	>256	>64	>16	>32	>32	>16	1	>4	1	blaNDM-1,blaOXA-181	blaCTX-M-15				blaTEM-1	blaOXA-1,blaOXA-9											>256	>256	>256									aac(6')-Ib	aadA1		>32		qnrB4	qnrS1
KresCPE0159	2018	Rectal sample	Yes	Citrobacter freundii	ST-646	64	>64	>16	>32	2	>16	>16	>4	16	blaKPC-2	blaCTX-M-15		blaCMY		blaTEM-1	blaOXA-1											>256	>256	>256	armA			aph(3'')-Ib		aph(6)-Id		aac(3)-IId		aadA2	aac(6')-Ib-cr5	>32
KresCPE0160	2018	Rectal sample	No	Escherichia coli	ST-410	>256	>64	>16	>32	2	>16	0.5	2	1	blaOXA-181	blaCTX-M-15		blaCMY-42			blaOXA-1											16	2	16								aac(3)-IIe			aac(6')-Ib-cr5	>32
KresCPE0161	2018	Urine	Yes	Escherichia coli	ST-167	>256	>64	>16	>32	>32	>16	>16	>4	8	blaNDM-5	blaCTX-M-15		blaCMY-42		blaTEM-1	blaOXA-1											>256	>256	>256	rmtB1									aadA2	aac(6')-Ib-cr5	>32
KresCPE0162	2018	Rectal sample	Yes	Klebsiella pneumoniae	ST-392	>256	>64	>16	>32	0.5	>16	2	4	2	blaOXA-48	blaCTX-M-15				blaTEM-1	blaOXA-1	blaSHV-11										32	4	16				aph(3'')-Ib		aph(6)-Id		aac(3)-IIe			aac(6')-Ib-cr5	>32		qnrB1
KresCPE0163	2018	NA	Yes	Klebsiella pneumoniae	ST-231	256	>64	>16	>32	1	>16	>16	>4	8	blaOXA-232	blaCTX-M-15				blaTEM-1		blaSHV-1										>256	>256	>256	rmtF								aac(6')-Ib	aadA2		>32			qnrS1
KresCPE0164	2018	Rectal sample	NA	Escherichia coli	ST-540	256	64	>16	8	0.25	16	0.25	0.5	0.5	blaOXA-181	blaCTX-M-15																0.5	<1	<0,5												2			qnrS1
KresCPE0165	2018	Rectal sample	Yes	Escherichia coli	ST-167	>256	>64	>16	>32	>32	>16	8	>4	4	blaNDM-5,blaOXA-484	blaCTX-M-15				blaTEM-1												0.5	<1	<0,5				aph(3'')-Ib		aph(6)-Id				aadA2		>32			qnrS1
KresCPE0166	2018	Urine	Yes	Escherichia coli	ST-410	256	>64	>16	>32	>32	4	4	>4	8	blaNDM-5			blaCMY-2		blaTEM-1	blaOXA-1											32	4	16				aph(3'')-Ib		aph(6)-Id		aac(3)-IId		aadA2,aadA5	aac(6')-Ib-cr5	>32
KresCPE0167	2018	Rectal sample	Yes	Klebsiella pneumoniae	ST-229	8	>64	8	16	0.5	>16	1	2	2	blaKPC-2					blaTEM-1	blaOXA	blaSHV-1										0.5	<1	<0,5												0.06
KresCPE0168	2018	Rectal sample	Yes	Escherichia coli	ST-517	>256	>64	16	2	0.06	8	0.25	1	0.5	blaOXA-181	blaCTX-M-15																0.5	<1	<0,5												0.5			qnrS1
KresCPE0169	2018	Rectal sample	Yes	Escherichia coli	ST-405	>256	>64	>16	>32	>32	>16	>16	>4	32	blaNDM-5			blaCMY-42		blaTEM-1												0.5	<1	<0,5										aadA2		>32
KresCPE0170	2018	Airways	Yes	Klebsiella pneumoniae	ST-15	64	>64	>16	>32	1	>16	4	>4	4	blaKPC-2	blaCTX-M-15				blaTEM-1	blaOXA,blaOXA-1	blaSHV-28										0.5	2	8			aph(3')-Ia							aadA2	aac(6')-Ib-cr5	>32
KresCPE0171	2018	Urine	No	Escherichia coli	ST-38	32	>64	>16	4	0.25	8	<0,125	1	0.25	blaOXA-244	blaCTX-M-27																0.5	<1	<0,5				aph(3'')-Ib		aph(6)-Id				aadA5		0.03
KresCPE0172	2018	Rectal sample	Yes	Klebsiella pneumoniae	ST-377	>256	>64	>16	>32	2	>16	>16	>4	32	blaOXA-48	blaCTX-M-15		blaCMY-2		blaTEM-1	blaOXA-1	blaSHV-110										32	2	16				aph(3'')-Ib		aph(6)-Id		aac(3)-IIe			aac(6')-Ib-cr5	>32
KresCPE0173	2018	Urine	No	Klebsiella pneumoniae	ST-340	64	>64	>16	>32	1	>16	2	4	4	blaKPC-2	blaCTX-M-15						blaSHV-11										>256	>256	256	rmtG									aadA1,aadA2		32
KresCPE0174	2018	Rectal sample	Yes	Escherichia coli	ST-405	>256	>64	2	0.5	0.25	0.25	1	4	1	blaOXA-48																	0.5	<1	<0,5												0.06
KresCPE0175	2018	Rectal sample	Yes	Escherichia coli	ST-940	256	32	0.25	<0,12	<0,03	<0,12	0.25	1	0.25	blaOXA-181																	<0,25	<1	<0,5										aadA1		0.5			qnrS1
KresCPE0176	2018	NA	NA	Escherichia coli	ST-38	256	>64	16	16	0.25	8	0.5	2	0.25	blaOXA-244			blaCMY-2		blaTEM-1												64	2	8				aph(3'')-Ib		aph(6)-Id		aac(3)-IId		aadA5		0.03
KresCPE0177	2018	Rectal sample	Yes	Escherichia coli	ST-1737	32	>64	>16	>32	>32	<0,12	4	4	4	blaNDM-1																	>256	>256	>256	rmtC											<0,015
KresCPE0178	2019	Urine	No	Escherichia coli	ST-38	>256	>64	>16	2	0.25	16	1	4	2	blaOXA-48	blaCTX-M-24				blaTEM-1												64	4	8								aac(3)-IId		aadA5		0.25
KresCPE0179	2019	Rectal sample	Yes	Escherichia coli	ST-410	>256	>64	>16	>32	0.5	>16	1	4	0.5	blaOXA-181	blaCTX-M-15		blaCMY-2		blaTEM-1												32	<1	4				aph(3'')-Ib		aph(6)-Id		aac(3)-IId		aadA5		>32			qnrS1
KresCPE0180	2019	Rectal sample	Yes	Escherichia coli	ST-410	>256	>64	>16	>32	>32	8	16	>4	16	blaNDM-5			blaCMY-2		blaTEM-1	blaOXA-1											32	2	16				aph(3'')-Ib		aph(6)-Id		aac(3)-IId		aadA2,aadA5	aac(6')-Ib-cr5	>32
KresCPE0181	2019	Rectal sample	Yes	Escherichia coli	ST-156	32	>64	>16	>32	>32	<0,12	1	4	4	blaNDM-5					blaTEM-1												0.5	<1	<0,5										aadA2		>32
KresCPE0182	2019	Rectal sample	NA	Escherichia coli	ST-648	128	>64	>16	>32	>32	4	16	>4	8	blaNDM-5																	0.5	<1	<0,5										aadA2,aadA5		>32
KresCPE0183	2019	Rectal sample	Yes	Escherichia coli	ST-410	64	>64	>16	>32	>32	16	16	>4	32	blaNDM-1			blaCMY														>256	>256	>256	rmtC			aph(3'')-Ib		aph(6)-Id			aac(6')-Ib3	aadA1		>32
KresCPE0184	2019	Urine	Yes	Escherichia coli	ST-410	256	>64	>16	>32	>32	>16	4	>4	4	blaNDM-5	blaCTX-M-15		blaCMY-2		blaTEM-1	blaOXA-1											32	2	16				aph(3'')-Ib		aph(6)-Id		aac(3)-IId		aadA2,aadA5	aac(6')-Ib-cr5	>32			qnrS1
KresCPE0185	2019	Rectal sample	Yes	Escherichia coli	ST-410	>256	>64	>16	>32	2	>16	0.5	2	0.5	blaOXA-181			blaCMY-42														0.5	<1	<0,5												>32			qnrS1
KresCPE0186	2019	Urine	Yes	Citrobacter freundii	ST-112	>256	>64	>16	>32	>32	>16	>16	>4	8	blaNDM-1,blaOXA-181	blaCTX-M-15		blaCMY-6,blaCMY-75		blaTEM-1	blaOXA-1											>256	>256	>256	rmtC							aac(3)-IIe	aac(6')-Ib3	aadA1,aadA2		>32		qnrB1
KresCPE0187	2019	Urine	Yes	Klebsiella pneumoniae	ST-147	128	>64	>16	>32	>32	>16	8	>4	8	blaNDM-1	blaCTX-M-15				blaTEM-1	blaOXA-1,blaOXA-9	blaSHV-11										1	16	16									aac(6')-Ib	aadA1,aadA2		>32			qnrS1
KresCPE0188	2019	Rectal sample	Yes	Citrobacter freundii	ST-107	32	>64	>16	>32	>32	16	4	>4	2	blaNDM-1	blaCTX-M-15		blaCMY-65		blaTEM-1												>256	>256	>256	armA							aac(3)-IId				4		qnrB1
KresCPE0189	2019	Urine	Yes	Klebsiella pneumoniae	ST-147	64	>64	>16	>32	>32	>16	2	>4	8	blaNDM-1	blaCTX-M-15				blaTEM-1	blaOXA-1,blaOXA-9	blaSHV-11										1	16	8			aph(3')-Ia		aph(3')-VI				aac(6')-Ib	aadA1,aadA2		>32			qnrS1
KresCPE0190	2019	Rectal sample	Yes	Klebsiella quasipneumoniae subsp. similipneumoniae	ST-1308	128	>64	1	4	0.25	0.5	0.25	1	0.5	blaOXA-181				blaDHA-1					blaOKP-B-6								0.5	2	<0,5				aph(3'')-Ib		aph(6)-Id						1		qnrB4	qnrS1
KresCPE0191	2019	Rectal sample	Yes	Escherichia coli	ST-167	>256	64	>16	32	0.25	>16	0.25	1	0.25	blaOXA-48	blaCTX-M-15																0.5	<1	<0,5												>32
KresCPE0192	2019	Rectal sample	Yes	Klebsiella pneumoniae	ST-231	>256	>64	>16	>32	1	>16	>16	>4	8	blaOXA-232					blaTEM-1		blaSHV-1										>256	>256	>256	rmtF1								aac(6')-Ib	aadA2		>32			qnrS1
KresCPE0193	2019	Rectal sample	Yes	Escherichia coli	ST-131	256	64	8	8	0.12	4	0.5	1	0.25	blaOXA-48			blaCMY-2		blaTEM-1												32	<1	4				aph(3'')-Ib		aph(6)-Id		aac(3)-IId		aadA5		>32
KresCPE0194	2019	Rectal sample	Yes	Escherichia coli	ST-46	256	>64	>16	>32	>32	>16	8	>4	8	blaNDM-5	blaCTX-M-15																1	2	<0,5										aadA2		32
KresCPE0195	2019	Rectal sample	NA	Escherichia coli	ST-38	>256	64	>16	2	0.25	16	0.5	4	2	blaOXA-48	blaCTX-M-24																64	8	8								aac(3)-IId		aadA5		0.5
KresCPE0196	2019	Rectal sample	NA	Enterobacter cloacae	ST-412	<4	4	0.25	0.5	0.12	0.5	4	>4	32	blaIMI-1												blaCMH					0.5	<1	<0,5												0.03
KresCPE0197	2019	Rectal sample	Yes	Citrobacter freundii	ST-96	>256	>64	>16	>32	0.5	>16	1	2	2	blaOXA-48			blaCMY-46														4	<1	16									aac(6')-Ib4			>32		qnrB9
KresCPE0198	2019	Rectal sample	Yes	Klebsiella pneumoniae	ST-17	128	>64	>16	32	0.25	>16	0.25	1	0.5	blaOXA-181	blaCTX-M-15				blaTEM-1		blaSHV-11										0.5	<1	4										aadA16	aac(6')-Ib-cr5	2			qnrS1
KresCPE0199	2019	NA	Yes	Klebsiella pneumoniae	ST-17	128	>64	>16	>32	>32	>16	16	>4	4	blaNDM-1	blaCTX-M-15		blaCMY-6				blaSHV-11										>256	>256	>256	rmtC									aadA16	aac(6')-Ib-cr5	4		qnrB6
KresCPE0200	2019	Rectal sample	Yes	Escherichia coli	ST-167	128	>64	>16	>32	>32	>16	1	>4	2	blaNDM-5	blaCTX-M-15					blaOXA-1											1	4	16				aph(3'')-Ib		aph(6)-Id				aadA2	aac(6')-Ib-cr5	>32
KresCPE0201	2019	Rectal sample	Yes	Escherichia coli	ST-940	256	64	16	4	0.12	8	0.5	1	0.5	blaOXA-181	blaCTX-M-15				blaTEM-190												0.5	<1	<0,5				aph(3'')-Ib						aadA5		0.5			qnrS1
KresCPE0202	2019	Urine	No	Escherichia coli	ST-410	>256	>64	>16	>32	1	>16	1	4	0.5	blaOXA-181	blaCTX-M-15		blaCMY-2		blaTEM-1	blaOXA-1											32	2	16				aph(3'')-Ib		aph(6)-Id		aac(3)-IId		aadA5	aac(6')-Ib-cr5	>32			qnrS1
KresCPE0203	2019	Rectal sample	Yes	Escherichia coli	ST-405	>256	>64	>16	>32	>32	>16	16	>4	16	blaNDM-5			blaCMY-42		blaTEM-1												256	>256	128	rmtB1			aph(3'')-Ib		aph(6)-Id				aadA5		>32
KresCPE0204	2019	Rectal sample	Yes	Enterobacter hormaechei	ST-121	64	>64	>16	>32	>32	1	2	2	8	blaVIM-1	blaCTX-M-9										blaACT-25						4	<2	16		ant(2'')-Ia							aac(6')-Ib4	aadA1,aadA2	aac(6')-Ib-cr5	2	qnrA1		qnrS2
KresCPE0205	2019	Rectal sample	Yes	Klebsiella pneumoniae	ST-147	>256	>64	>16	>32	0.5	>16	>16	>4	16	blaOXA-48	blaCTX-M				blaTEM-1		blaSHV-11										>256	>256	>256	rmtF1			aph(3'')-Ib		aph(6)-Id			aac(6')-Ib			>32		qnrB1
KresCPE0206	2019	Rectal sample	Yes	Escherichia coli	ST-10	32	>64	>16	>32	>32	4	2	4	4	blaNDM-5	blaCTX-M-14												blaLAP-2				64	<1	8								aac(3)-IId		aadA1,aadA2		16			qnrS1
KresCPE0207	2019	Rectal sample	Yes	Klebsiella pneumoniae	ST-307	16	>64	>16	32	0.5	>16	2	2	4	blaKPC-2	blaCTX-M-15					blaOXA	blaSHV-28										0.5	<1	<0,5				aph(3'')-Ib		aph(6)-Id						4		qnrB1
KresCPE0208	2019	Rectal sample	Yes	Escherichia coli	ST-38	32	>64	>16	>32	>32	4	8	>4	8	blaNDM-5	blaCTX-M-14																0.5	<1	<0,5				aph(3'')-Ib		aph(6)-Id				aadA2		32
KresCPE0209	2019	Rectal sample	Yes	Escherichia coli	ST-227	128	>64	>16	>32	0.5	16	0.12	1	0.25	blaOXA-244			blaCMY-42		blaTEM-1												0.5	<1	<0,5				aph(3'')-Ib		aph(6)-Id				aadA2		0.5
KresCPE0210	2019	Rectal sample	Yes	Escherichia coli	ST-227	>256	64	0.5	0.25	0.12	0.12	0.25	0.5	0.5	blaOXA-48					blaTEM-1												0.5	<1	<0,25			aph(3')-Ia	aph(3'')-Ib		aph(6)-Id						<0,015
KresCPE0211	2019	Urine	No	Klebsiella pneumoniae	ST-147	128	>64	>16	>32	>32	>16	8	>4	8	blaNDM-1	blaCTX-M-15		blaCMY-4			blaOXA-1,blaOXA-9	blaSHV-11										1	16	16					aph(3')-VI				aac(6')-Ib	aadA2		>32			qnrS1
KresCPE0212	2019	Rectal sample	Yes	Escherichia coli	ST-46	>256	>64	>16	>32	1	>16	2	4	2	blaOXA-232			blaCMY-42														0.5	2	1										aadA2		>32
KresCPE0213	2019	Rectal sample	NA	Escherichia coli	ST-648	256	64	>16	32	0.25	>16	0.5	2	0.5	blaOXA-181	blaCTX-M-15				blaTEM-1												0.5	<1	<0,5						aph(6)-Id				aadA5		>32			qnrS1
KresCPE0214	2019	Rectal sample	No	Klebsiella pneumoniae	ST-147	128	>64	>16	>32	>32	>16	16	>4	16	blaNDM-1	blaCTX-M-15		blaCMY-4			blaOXA-1,blaOXA-9	blaSHV-11										1	16	16					aph(3')-VI				aac(6')-Ib	aadA2		>32			qnrS1
KresCPE0215	2019	Rectal sample	Yes	Klebsiella pneumoniae	ST-147	8	>64	>16	32	0.25	>16	1	2	2	blaKPC-2	blaCTX-M-15				blaTEM-1		blaSHV-11										1	16	16			aph(3')-Ia						aac(6')-Ib	aadA1,aadA2		16
KresCPE0216	2019	Rectal sample	No	Enterobacter cloacae	ST-462	32	>64	>16	>32	>32	<0,12	4	4	4	blaNDM-1					blaTEM-1	blaOXA-1						blaCMH	blaLAP-2				128	4	32								aac(3)-IIe			aac(6')-Ib-cr5	1			qnrS1
KresCPE0217	2019	Rectal sample	Yes	Escherichia coli	ST-167	>256	>64	>16	>32	>32	>16	>16	>4	16	blaNDM-5			blaCMY-42		blaTEM-1												>256	>256	>256	rmtB1									aadA2		>32
KresCPE0218	2019	NA	Yes	Escherichia coli	ST-448	>256	>64	>16	>32	>32	>16	>16	>4	8	blaNDM-5	blaCTX-M-15					blaOXA-1											0.5	2	8										aadA5	aac(6')-Ib-cr5	>32
KresCPE0219	2019	Urine	NA	Escherichia coli	ST-405	>256	>64	>16	>32	>32	8	>16	>4	32	blaNDM-5	blaCTX-M-127																<0,25	<1	<0,5										aadA2		>32
KresCPE0220	2019	Urine	NA	Escherichia coli	ST-38	64	>64	>16	4	0.12	4	0.5	2	0.5	blaOXA-244	blaCTX-M-27																0.5	<1	<0,5				aph(3'')-Ib		aph(6)-Id				aadA5		<0,015
KresCPE0221	2019	Urine	Yes	Escherichia coli	ST-167	256	>64	>16	>32	>32	16	>16	>4	8	blaNDM-5			blaCMY-42		blaTEM-1												4	8	4										aadA2		>32
KresCPE0222	2019	Rectal sample	Yes	Escherichia coli	ST-167	128	>64	>16	>32	>32	>16	8	>4	4	blaNDM-5	blaCTX-M-15					blaOXA-1											0.5	2	16				aph(3'')-Ib		aph(6)-Id				aadA5	aac(6')-Ib-cr5	>32
KresCPE0223	2019	Rectal sample	Yes	Escherichia coli	ST-648	32	>64	>16	>32	>32	>16	2	>4	2	blaNDM-5	blaCTX-M-15				blaTEM-1	blaOXA-1											1	8	16										aadA2	aac(6')-Ib-cr5	>32
KresCPE0224	2019	Rectal sample	Yes	Klebsiella pneumoniae	ST-441	>256	>64	>16	32	0.25	>16	1	2	1	blaOXA-181	blaCTX-M-15						blaSHV-198										<0,25	<1	<0,5												1			qnrS1
KresCPE0225	2019	Rectal sample	Yes	Escherichia coli	ST-46	256	32	>16	32	0.25	>16	0.25	1	0.5	blaOXA-181	blaCTX-M-15																0.5	<1	<0,5										aadA2		>32			qnrS1
KresCPE0226	2019	Other	NA	Klebsiella oxytoca	ST-46	>256	>64	1	0.25	0.12	0.25	1	2	1	blaOXA-48								blaOXY-2-7									<0,25	<1	<0,5												0.03
KresCPE0227	2019	Rectal sample	Yes	Escherichia coli	ST-167	128	>64	>16	>32	>32	1	16	>4	8	blaNDM-5					blaTEM-1												128	<1	8			aph(3')-Ia	aph(3'')-Ib		aph(6)-Id		aac(3)-IId				>32			qnrS1
KresCPE0228	2019	Rectal sample	Yes	Escherichia coli	ST-1652	>256	64	0.5	0.25	0.12	<0,12	0.25	0.5	0.5	blaOXA-48																	1	2	<0,5												0.25
KresCPE0229	2019	Urine	Yes	Klebsiella pneumoniae	ST-11	64	>64	>16	>32	>32	0.25	4	>4	8	blaNDM-1						blaOXA-1	blaSHV-11										<0,25	4	4											aac(6')-Ib-cr5	>32
KresCPE0230	2019	Rectal sample	Yes	Enterobacter hormaechei	ST-264	64	>64	>16	>32	>32	0.25	0.25	0.12	2	blaVIM-1				blaDHA-1							blaACT-72						0.5	<1	2			aph(3')-Ia	aph(3'')-Ib		aph(6)-Id			aac(6')-IIc	aadA1		0.25		qnrB4
KresCPE0231	2019	Rectal sample	Yes	Escherichia coli	ST-1284	>256	>64	8	1	<0,5	2	0.5	2	0.5	blaOXA-181																	<0,25	<1	<0,5				aph(3'')-Ib		aph(6)-Id						>32			qnrS1
KresCPE0232	2019	Rectal sample	Yes	Klebsiella pneumoniae	ST-377	>256	>64	>16	>32	0.5	>16	>16	>4	16	blaOXA-48	blaCTX-M-15					blaOXA-1	blaSHV-110										64	2	16				aph(3'')-Ib		aph(6)-Id		aac(3)-IIe		aadA5	aac(6')-Ib-cr5	>32
KresCPE0233	2019	Rectal sample	Yes	Klebsiella pneumoniae	ST-307	>256	>64	>16	>32	0.25	>16	2	>4	2	blaOXA-48	blaCTX-M-15				blaTEM-206	blaOXA-1	blaSHV-28										128	4	16				aph(3'')-Ib		aph(6)-Id		aac(3)-IIe			aac(6')-Ib-cr5	>32		qnrB1
KresCPE0234	2019	Rectal sample	Yes	Escherichia coli	ST-410	>256	>64	>16	>32	2	>16	0.5	2	1	blaOXA-181			blaCMY														<0,25	<1	<0,5												>32			qnrS1
KresCPE0235	2019	Rectal sample	Yes	Klebsiella pneumoniae	ST-39	32	>64	>16	32	1	>16	>16	>4	16	blaKPC-2							blaSHV-11										128	32	64								aac(3)-IId	aac(6')-Ib			>32
KresCPE0236	2019	Rectal sample	Yes	Escherichia coli	ST-167	256	>64	>16	>32	>32	>16	16	>4	8	blaNDM-5			blaCMY-145														0.5	<1	<0,5										aadA1,aadA2		>32
KresCPE0237	2019	Other	Yes	Klebsiella pneumoniae	ST-101	64	>64	>16	>32	2	>16	16	>4	16	blaKPC-2					blaTEM-1	blaOXA	blaSHV-1										128	>256	256	armA											>32
KresCPE0238	2019	Rectal sample	No	Klebsiella oxytoca	ST-46	128	>64	0.25	<0,12	0.12	<0,12	0.5	0.5	2	blaOXA-48								blaOXY-2-7									<0,25	<1	<0,5												<0,015
KresCPE0239	2019	Rectal sample	Yes	Klebsiella pneumoniae	ST-392	64	>64	>16	>32	>32	>16	>16	>4	>32	blaNDM-1	blaCTX-M-15				blaTEM-1	blaOXA-1	blaSHV-11										>256	>256	>256	armA			aph(3'')-Ib	aph(3')-VI	aph(6)-Id		aac(3)-IIe		aadA2	aac(6')-Ib-cr5	>32		qnrB1
KresCPE0240	2019	Rectal sample	Yes	Escherichia coli	ST-648	128	>64	>16	>32	>32	4	16	>4	8	blaNDM-5																	0.5	<1	<0,5										aadA2,aadA5		>32
KresCPE0241	2019	Rectal sample	Yes	Escherichia coli	ST-167	64	>64	>16	>32	>32	>16	2	4	1	blaNDM-5	blaCTX-M-15					blaOXA-1											0.5	4	16				aph(3'')-Ib		aph(6)-Id				aadA2	aac(6')-Ib-cr5	>32
KresCPE0242	2019	Rectal sample	NA	Escherichia coli	ST-38	32	>64	>16	4	0.12	4	0.25	1	0.25	blaOXA-244	blaCTX-M-27																<0,25	<1	<0,5				aph(3'')-Ib		aph(6)-Id				aadA5		<0,015
KresCPE0243	2019	Rectal sample	Yes	Klebsiella pneumoniae	ST-147	64	>64	>16	>32	>32	>16	8	>4	8	blaNDM-1	blaCTX-M-15				blaTEM-1	blaOXA-1,blaOXA-9	blaSHV-11										1	8	16					aph(3')-VI					aadA1		>32		qnrB1	qnrS1
KresCPE0244	2019	Rectal sample	Yes	Klebsiella pneumoniae	ST-147	>256	>64	>16	>32	>32	>16	>16	>4	>32	blaNDM-5	blaCTX-M-15				blaTEM-1		blaSHV-11										>256	>256	>256	rmtB1,rmtF1								aac(6')-Ib	aadA2		>32		qnrB1
KresCPE0245	2019	Rectal sample	Yes	Escherichia coli	ST-69	32	>64	>16	>32	>32	4	2	2	4	blaNDM-5				blaDHA-1		blaOXA							blaLAP-2				128	32	64								aac(3)-IId	aac(6')-Ib	aadA1,aadA5		1		qnrB4	qnrS1
KresCPE0246	2019	Rectal sample	Yes	Klebsiella pneumoniae	ST-392	>256	>64	>16	>32	0.5	>16	1	4	4	blaOXA-48	blaCTX-M-15				blaTEM-1	blaOXA-1	blaSHV-11										32	2	16				aph(3'')-Ib		aph(6)-Id		aac(3)-IIe			aac(6')-Ib-cr5	>32		qnrB1
KresCPE0247	2019	Rectal sample	Yes	Enterobacter hormaechei	ST-171	64	>64	>16	>32	>32	>16	16	>4	32	blaNDM-4	blaCTX-M-15				blaTEM-1	blaOXA-1					blaACT-45						>256	>256	>256	rmtB1							aac(3)-IIe			aac(6')-Ib-cr5	>32		qnrB1
KresCPE0248	2019	Other	Yes	Klebsiella pneumoniae	ST-231	>256	>64	>16	>32	1	>16	>16	>4	16	blaOXA-232	blaCTX-M				blaTEM-1		blaSHV-1										>256	>256	>256	rmtF1								aac(6')-Ib	aadA2		>32			qnrS1
KresCPE0249	2019	Rectal sample	Yes	Klebsiella pneumoniae	ST-147	>256	>64	>16	>32	>32	>16	>16	>4	>32	blaNDM-1	blaCTX-M-15				blaTEM-1	blaOXA-1	blaSHV-11										0.5	2	8										aadA2	aac(6')-Ib-cr5	>32		qnrB6
KresCPE0250	2019	Rectal sample	Yes	Escherichia coli	ST-12881	256	>64	>16	>32	>32	<0,12	4	>4	16	blaNDM-1																	0.5	<1	<0,5												0.03
KresCPE0251	2019	Other	NA	Enterobacter hormaechei	ST-114	32	>64	>16	>32	>32	16	8	>4	8	blaNDM-1	blaCTX-M-15					blaOXA-1					blaACT-16						>256	>256	>256	rmtC							aac(3)-IIe			aac(6')-Ib-cr5	16		qnrB1
KresCPE0252	2019	Rectal sample	Yes	Enterobacter hormaechei	ST-78	256	>64	>16	>32	>32	0.5	>16	>4	32	blaNDM-1,blaIMP-4						blaOXA-1					blaACT-24						>256	>256	>256	rmtC								aac(6')-Ib3			>32			qnrS1
KresCPE0253	2019	Blood	NA	Escherichia coli	ST-167	256	>64	>16	>32	>32	>16	4	>4	32	blaNDM-5	blaCTX-M-15					blaOXA-1											0.5	2	16				aph(3'')-Ib		aph(6)-Id				aadA2	aac(6')-Ib-cr5	>32
KresCPE0254	2019	Airways	Yes	Klebsiella pneumoniae	ST-231	>256	>64	>16	>32	1	>16	>16	>4	32	blaOXA-232	blaCTX-M-15				blaTEM-1		blaSHV-1										>256	>256	>256	rmtF1								aac(6')-Ib	aadA2		>32			qnrS1
KresCPE0255	2019	Rectal sample	Yes	Klebsiella pneumoniae	ST-11	128	>64	>16	>32	>32	>16	8	>4	4	blaNDM-1	blaCTX-M-15					blaOXA-1	blaSHV-11										>256	>256	>256	rmtC								aac(6')-Ib3			>32
KresCPE0256	2019	Rectal sample	Yes	Escherichia coli	ST-361	>256	>64	>16	>32	>32	>16	>16	>4	32	blaNDM-5			blaCMY-145			blaOXA											0.5	<1	<0,5										aadA1,aadA2		>32
KresCPE0257	2019	Rectal sample	No	Klebsiella pneumoniae	ST-392	256	>64	>16	32	0.25	>16	0.5	2	1	blaOXA-48	blaCTX-M-15				blaTEM-1	blaOXA-1	blaSHV-11										64	4	16				aph(3'')-Ib		aph(6)-Id		aac(3)-IIe			aac(6')-Ib-cr5	>32		qnrB1
KresCPE0258	2019	Rectal sample	Yes	Klebsiella pneumoniae	ST-4513	128	>64	>16	>32	>32	>16	>16	>4	>32	blaNDM-1	blaCTX-M-15				blaTEM-1		blaSHV-1										0.5	2	8										aadA16	aac(6')-Ib-cr5	2		qnrB6
KresCPE0259	2019	Rectal sample	Yes	Citrobacter freundii	ST-323	256	>64	>16	>32	>32	16	16	>4	16	blaNDM-1	blaCTX-M-3		blaCMY	blaDHA-1	blaTEM-1												<0,25	<1	<0,5												2		qnrB4
KresCPE0260	2019	Urine	Yes	Escherichia coli	ST-405	128	>64	>16	>32	>32	>16	16	>4	8	blaNDM-5	blaCTX-M-15				blaTEM-1												0.5	<1	<0,5												>32
KresCPE0261	2019	Other	Yes	Enterobacter hormaechei	ST-171	32	>64	>16	>32	>32	>16	>16	>4	8	blaNDM-1	blaCTX-M-15				blaTEM-1						blaACT-45						>256	>256	>256	rmtC			aph(3'')-Ib		aph(6)-Id				aadA16		8
KresCPE0262	2019	Rectal sample	Yes	Klebsiella pneumoniae	ST-147	128	>64	>16	>32	>32	0.25	16	>4	16	blaNDM-1					blaTEM-1	blaOXA-9	blaSHV-11										>256	>256	>256	armA				aph(3')-VI				aac(6')-Ib	aadA1		>32			qnrS1
KresCPE0263	2019	Rectal sample	Yes	Escherichia coli	ST-38	64	>64	>16	16	0.12	8	0.25	2	0.25	blaOXA-244	blaCTX-M-27																<0,25	<1	<0,5				aph(3'')-Ib		aph(6)-Id				aadA5		<0,015
KresCPE0264	2020	Rectal sample	Yes	Escherichia coli	ST-38	64	>64	>16	4	0.12	4	0.25	1	0.5	blaOXA-244	blaCTX-M-27																<0,25	<1	<0,5				aph(3'')-Ib		aph(6)-Id				aadA5		<0,015
KresCPE0265	2020	Rectal sample	Yes	Escherichia coli	ST-129	32	>64	>16	>32	>32	<0,12	2	4	4	blaNDM-5					blaTEM-1												>256	>256	>256	rmtB1											0.03
KresCPE0266	2020	Rectal sample	Yes	Enterobacter bugandensis	NA	8	2	0.25	0.5	0.25	1	0.5	0.5	16	blaIMI-1											blaACT						0.5	<1	<0,5												0.03
KresCPE0267	2020	Rectal sample	Yes	Escherichia coli	ST-361	256	>64	>16	>32	>32	0.5	8	>4	8	blaNDM-5																	<0,25	<1	<0,5										aadA2		>32
KresCPE0268	2020	Urine	NA	Klebsiella pneumoniae	ST-258	32	>64	8	32	0.25	>16	4	4	4	blaKPC-2						blaOXA	blaSHV-11										1	16	16			aph(3')-Ia						aac(6')-Ib	aadA2		>32
KresCPE0269	2020	Rectal sample	Yes	Escherichia coli	ST-2851	128	>64	>16	>32	>32	>16	4	>4	4	blaNDM-5	blaCTX-M-15																<0,25	<1	<0,5										aadA2		>32			qnrS1
KresCPE0270	2020	Rectal sample	Yes	Escherichia coli	ST-648	>256	>64	>16	>32	>32	>16	16	>4	4	blaNDM-5	blaCTX-M-15					blaOXA-1											>256	>256	>256	rmtB1							aac(3)-IIe		aadA2,aadA5	aac(6')-Ib-cr5	>32
KresCPE0271	2020	Rectal sample	Yes	Klebsiella pneumoniae	ST-15	128	>64	>16	>32	>32	>16	16	>4	8	blaNDM-5,blaOXA-232	blaCTX-M-15				blaTEM-1		blaSHV-28										256	>256	>256	rmtB1								aac(6')-Ib	aadA2		>32
KresCPE0272	2020	NA	NA	Escherichia coli	ST-648	4	>64	>16	>32	>32	4	16	>4	8	blaNDM-5																	0.5	<1	<0,5										aadA2,aadA5		>32
KresCPE0273	2020	Urine	NA	Escherichia coli	ST-69	64	>64	0.25	1	0.25	0.25	0.25	0.5	0.5	blaOXA-244					blaTEM-1												0.5	2	1				aph(3'')-Ib		aph(6)-Id						0.5			qnrS1
KresCPE0274	2020	Rectal sample	Yes	Proteus mirabilis	NA	8	>64	>16	>32	>32	<0,12	4	1	16	blaNDM-1																	16	32	32		ant(2'')-Ia	aph(3')-Ia						aac(6')-Ib	aadA1		16	qnrA1
KresCPE0275	2020	Rectal sample	Yes	Escherichia coli	ST-5415	16	64	>16	>32	>32	2	2	4	2	blaNDM-5	blaCTX-M-14				blaTEM-1	blaOXA-1											>256	>256	>256	rmtB1			aph(3'')-Ib		aph(6)-Id		aac(3)-IId		aadA5,aadA22	aac(6')-Ib-cr5	0.5			qnrS2
KresCPE0276	2020	Rectal sample	NA	Kluyvera species	NA	16	>64	16	16	0.5	>16	>16	>4	>32	blaKPC-2	blaCTX-M-9																<0,25	<1	<0,5												0.03
KresCPE0277	2020	Urine	NA	Escherichia coli	ST-12880	>256	>64	>16	>32	>32	>16	8	>4	4	blaNDM-5	blaCTX-M-55	blaVEB-1			blaTEM-1	blaOXA-10											256	>256	256		ant(2'')-Ia		aph(3'')-Ib		aph(6)-Id				aadA1,aadA5,aadA16		>32
KresCPE0278	2020	Urine	No	Escherichia coli	ST-38	64	>64	>16	4	0.25	8	0.5	4	0.25	blaOXA-244	blaCTX-M-27																0.5	<1	<0,5				aph(3'')-Ib		aph(6)-Id				aadA5		0.03
KresCPE0279	2020	Blood	No	Escherichia coli	ST-38	32	>64	>16	4	0.12	8	0.5	2	0.5	blaOXA-244	blaCTX-M-27																1	2	<0,5				aph(3'')-Ib		aph(6)-Id						<0,015
KresCPE0280	2020	Rectal sample	Yes	Escherichia coli	ST-1702	>256	>64	>16	>32	>32	>16	>16	>4	16	blaNDM-5			blaCMY-42		blaTEM-1												>256	>256	>256	rmtB1			aph(3'')-Ib		aph(6)-Id				aadA2		>32
KresCPE0281	2020	Urine	NA	Escherichia coli	ST-90	>256	64	>16	4	0.12	8	0.25	1	0.5	blaOXA-181	blaCTX-M-27																0.5	<1	<0,5				aph(3'')-Ib		aph(6)-Id				aadA5		>32			qnrS1
KresCPE0282	2020	Rectal sample	Yes	Escherichia coli	ST-205	>256	>64	>16	>32	4	>16	1	2	0.25	blaOXA-181	blaCTX-M-15		blaCMY-42		blaTEM-1												0.5	2	<0,5										aadA1,aadA5		>32			qnrS1
KresCPE0283	2020	Rectal sample	Yes	Escherichia coli	ST-940	>256	>64	>16	>32	>32	>16	>16	>4	16	blaNDM-5			blaCMY-42		blaTEM-1												0.5	<1	<0,5										aadA1		>32
KresCPE0284	2020	Urine	NA	Escherichia coli	ST-297	>256	64	0.5	0.25	0.12	<0,12	0.25	1	1	blaOXA-48																	0.5	<1	0.5												0.03
KresCPE0285	2020	Rectal sample	Yes	Enterobacter hormaechei	ST-93	128	>64	>16	>32	>32	>16	16	>4	16	blaNDM-5				blaDHA-1	blaTEM-1		blaSHV-12				blaACT-17						256	<1	16				aph(3'')-Ib		aph(6)-Id		aac(3)-IIg	aac(6')-IIc			>32		qnrB4
KresCPE0286	2020	Rectal sample	NA	Klebsiella pneumoniae	ST-392	>256	>64	>16	>32	0.25	>16	1	4	1	blaOXA-48	blaCTX-M-15				blaTEM-1	blaOXA-1	blaSHV-11										64	4	16				aph(3'')-Ib		aph(6)-Id		aac(3)-IIe			aac(6')-Ib-cr5	>32		qnrB1
KresCPE0287	2020	Rectal sample	Yes	Klebsiella pneumoniae	ST-392	>256	>64	>16	>32	0.5	>16	1	4	2	blaOXA-48	blaCTX-M-15				blaTEM-1	blaOXA-1	blaSHV-11										32	4	16				aph(3'')-Ib		aph(6)-Id		aac(3)-IIe			aac(6')-Ib-cr5	>32		qnrB1
KresCPE0288	2020	Urine	NA	Klebsiella pneumoniae	ST-340	32	>64	>16	>32	1	>16	2	4	4	blaKPC-2	blaCTX-M-15					blaOXA-1	blaSHV-11										<0,25	2	4										aadA1,aadA2	aac(6')-Ib-cr5	>32
KresCPE0289	2020	Urine	NA	Escherichia coli	ST-617	128	>64	>16	32	0.25	>16	0.25	1	0.25	blaOXA-244	blaCTX-M-15					blaOXA-1											2	8	32										aadA5	aac(6')-Ib-cr5	>32
KresCPE0290	2020	Urine	Yes	Klebsiella pneumoniae	ST-252	256	>64	>16	>32	>32	>16	>16	>4	>32	blaNDM-5				blaDHA-1	blaTEM-1		blaSHV-12										>256	<1	16				aph(3'')-Ib		aph(6)-Id		aac(3)-II	aac(6')-IIc			4		qnrB4
KresCPE0291	2020	Urine	No	Escherichia coli	ST-38	32	64	>16	2	0.12	4	0.25	1	0.25	blaOXA-244	blaCTX-M-27																<0,25	<1	<0,5				aph(3'')-Ib		aph(6)-Id				aadA5		<0,015
KresCPE0292	2020	Rectal sample	Yes	Escherichia coli	ST-38	>256	>64	>16	2	0.25	16	0.5	4	1	blaOXA-48	blaCTX-M-24																128	8	16								aac(3)-IId		aadA5		0.25
KresCPE0293	2020	Rectal sample	Yes	Escherichia coli	ST-46	256	>64	>16	>32	>32	>16	16	>4	8	blaNDM-5	blaCTX-M-15		blaCMY-2		blaTEM-1												>256	>256	>256	rmtB1									aadA2	aac(6')-Ib-cr5	>32
KresCPE0294	2020	Rectal sample	Yes	Klebsiella pneumoniae	ST-485	16	>64	8	>32	0.5	>16	2	2	2	blaKPC-3					blaTEM-1	blaOXA-9	blaSHV-1										4	8	16				aph(3'')-Ib		aph(6)-Id			aac(6')-Ib	aadA1		0.25
KresCPE0295	2020	Other	Yes	Klebsiella pneumoniae	ST-101	>256	>64	>16	8	1	>16	16	>4	4	blaOXA-48	blaCTX-M-14					blaOXA-9	blaSHV-1										64	64	32				aph(3'')-Ib	aph(3')-VIb			aac(3)-IIe	aac(6')-Ib	aadA2		>32
KresCPE0296	2020	Other	No	Escherichia coli	ST-38	64	>64	>16	8	0.12	8	0.25	2	0.25	blaOXA-244	blaCTX-M-27																<0,25	<1	<0,5				aph(3'')-Ib		aph(6)-Id				aadA5		<0,015
KresCPE0297	2020	Urine	No	Escherichia coli	ST-38	32	64	>16	4	0.12	8	0.25	1	0.25	blaOXA-244	blaCTX-M-27																<0,25	<1	<0,5				aph(3'')-Ib		aph(6)-Id				aadA5		<0,015
KresCPE0298	2020	Blood	NA	Escherichia coli	ST-1643	32	>64	>16	>32	>32	16	1	2	1	blaNDM-1							blaSHV-12										>256	>256	>256												<0,015
KresCPE0299	2020	Urine	No	Escherichia coli	ST-8346	>256	>64	>16	>32	>32	>16	>16	>4	>32	blaNDM-5			blaCMY-42		blaTEM-1												>256	>256	256	rmtB1									aadA2		>32
KresCPE0300	2020	Urine	Yes	Klebsiella pneumoniae	ST-392	>256	>64	1	0.25	0.25	<0,12	1	4	0.5	blaOXA-48							blaSHV-11										<0,25	<1	<0,5												8
KresCPE0301	2020	Urine	No	Escherichia coli	ST-38	128	>64	>16	8	0.12	16	0.5	2	0.25	blaOXA-244	blaCTX-M-27																<0,25	<1	<0,5				aph(3'')-Ib		aph(6)-Id				aadA5		<0,015
KresCPE0302	2020	Rectal sample	Yes	Escherichia coli	ST-38	>256	>64	2	1	0.25	0.5	4	>4	2	blaOXA-48					blaTEM-1												32	4	4				aph(3'')-Ib		aph(6)-Id		aac(3)-IId		aadA5		0.12
KresCPE0303	2020	Rectal sample	Yes	Escherichia coli	ST-617	256	>64	>16	>32	>32	16	16	>4	8	blaNDM-5			blaCMY-42														0.5	4	16										aadA2,aadA5	aac(6')-Ib-cr5	>32
KresCPE0304	2020	Other	No	Escherichia coli	ST-38	128	>64	>16	8	0.12	8	1	4	0.5	blaOXA-244	blaCTX-M-27																<0,25	<1	<0,5				aph(3'')-Ib		aph(6)-Id				aadA5		<0,015
KresCPE0305	2020	Urine	No	Escherichia coli	ST-38	32	>64	0.25	0.25	0.12	0.25	0.25	2	0.25	blaOXA-244					blaTEM-1												2	4	2				aph(3'')-Ib		aph(6)-Id						<0,015
KresCPE0306	2020	Rectal sample	No	Escherichia coli	ST-38	32	64	>16	4	0.12	8	0.25	1	0.25	blaOXA-244	blaCTX-M-27																<0,25	<1	<0,5				aph(3'')-Ib		aph(6)-Id				aadA5		<0,015
KresCPE0307	2020	Rectal sample	No	Escherichia coli	ST-38	128	>64	>16	4	0.12	16	0.5	4	0.5	blaOXA-244	blaCTX-M-27																0.5	<1	<0,5				aph(3'')-Ib		aph(6)-Id				aadA5		<0,015
KresCPE0308	2020	Rectal sample	No	Escherichia coli	ST-38	128	>64	>16	4	0.12	8	0.5	4	0.5	blaOXA-244	blaCTX-M-27																<0,25	<1	<0,5				aph(3'')-Ib		aph(6)-Id				aadA5		<0,015
KresCPE0309	2020	Other	Yes	Escherichia coli	ST-167	256	>64	>16	>32	>32	>16	16	>4	8	blaNDM-5	blaCTX-M-15					blaOXA											0.5	2	8										aadA2,aadA5	aac(6')-Ib-cr5	>32
KresCPE0310	2020	Urine	No	Escherichia coli	ST-38	32	64	>16	4	<0,03	8	0.25	1	0.12	blaOXA-244	blaCTX-M-27																<0,25	<1	<0,5				aph(3'')-Ib		aph(6)-Id				aadA5		<0,015
KresCPE0311	2020	Other	Yes	Klebsiella pneumoniae	ST-147	256	>64	>16	32	0.5	>16	>32	>4	4	blaOXA-232	blaCTX-M-15						blaSHV-11										<0,25	<1	<0,5										aadA2		16
KresCPE0312	2020	Rectal sample	Yes	Escherichia coli	ST-131	>256	>64	>16	4	0.12	16	0.5	2	0.5	blaOXA-181	blaCTX-M-15				blaTEM-190	blaOXA-1											1	16	32										aadA5	aac(6')-Ib-cr5	>32
KresCPE0313	2020	Rectal sample	No	Escherichia coli	ST-38	32	64	>16	2	<0,03	4	0.5	2	0.12	blaOXA-244	blaCTX-M-27																<0,25	<1	<0,5				aph(3'')-Ib		aph(6)-Id				aadA5		<0,015
KresCPE0314	2020	Rectal sample	No	Escherichia coli	ST-38	128	>64	>64	4	0.12	8	1	4	1	blaOXA-244	blaCTX-M-27																<0,25	<1	<0,5				aph(3'')-Ib		aph(6)-Id				aadA5		<0,015
KresCPE0315	2020	Urine	No	Escherichia coli	ST-69	32	>64	>16	16	0.06	>16	0.12	0.5	0.12	blaOXA-244	blaCTX-M-15																0.5	2	<0,5												<0,015
KresCPE0316	2020	Urine	No	Escherichia coli	ST-38	32	64	>16	4	0.12	16	0.25	1	0.25	blaOXA-244	blaCTX-M-27																<0,25	<1	<0,5				aph(3'')-Ib		aph(6)-Id				aadA5		<0,015
KresCPE0317	2020	Rectal sample	Yes	Klebsiella pneumoniae	ST-147	>256	>64	>16	>32	2	>16	>16	>4	4	blaOXA-232	blaCTX-M-15						blaSHV-11										>256	>256	>256	armA									aadA1		>32		qnrB1
KresCPE0318	2020	Rectal sample	Yes	Escherichia coli	ST-167	256	>64	>16	>32	>32	>16	>16	>4	8	blaNDM-5	blaCTX-M-15					blaOXA-1											0.5	2	16										aadA2,aadA5	aac(6')-Ib-cr5	>32
KresCPE0319	2020	Urine	Yes	Escherichia coli	ST-361	>256	>64	>16	>32	>32	>16	16	>4	8	blaNDM-5,blaKPC-3	blaCTX-M-15		blaCMY-145		blaTEM-1	blaOXA	blaSHV-11										128	>256	256	rmtB1									aadA1,aadA5		>32			qnrS1
KresCPE0320	2020	Urine	No	Escherichia coli	ST-38	64	>64	>16	4	0.12	8	0.25	1	0.5	blaOXA-244	blaCTX-M-27																0.5	<1	2				aph(3'')-Ib		aph(6)-Id				aadA5		<0,015
KresCPE0321	2020	Rectal sample	NA	Escherichia coli	ST-38	64	>64	>16	4	0.25	8	0.25	1	0.5	blaOXA-244	blaCTX-M-27																0.5	<1	<0,5				aph(3'')-Ib		aph(6)-Id						<0,015
KresCPE0322	2020	Rectal sample	Yes	Klebsiella pneumoniae	ST-392	32	>64	>16	>32	>32	>16	8	>4	4	blaNDM-1	blaCTX-M-15				blaTEM-1	blaOXA-1	blaSHV-11										>256	>256	>256	armA			aph(3'')-Ib	aph(3')-VI	aph(6)-Id		aac(3)-IIe			aac(6')-Ib-cr5	>32		qnrB1	qnrS1
KresCPE0323	2020	Rectal sample	NA	Escherichia coli	ST-405	256	>64	>16	>32	>32	8	8	>4	4	blaNDM-5	blaCTX-M-127																<0,25	<1	<0,5										aadA2		>32
KresCPE0324	2020	Rectal sample	Yes	Escherichia coli	ST-648	128	>64	>16	>32	>32	>16	8	>4	8	blaNDM-5																	0.5	<1	<0,5										aadA2,aadA5		>32
KresCPE0325	2020	Rectal sample	Yes	Klebsiella pneumoniae	ST-505	>256	>64	>16	32	0.25	>16	1	4	0.5	blaOXA-48	blaCTX-M-15				blaTEM-1	blaOXA-1	blaSHV-108										16	2	16				aph(3'')-Ib		aph(6)-Id		aac(3)-IIe			aac(6')-Ib-cr5	2		qnrB1
KresCPE0326	2020	NA	No	Escherichia coli	ST-38	32	>64	>16	4	0.12	8	0.25	1	0.25	blaOXA-244	blaCTX-M-27																0.5	<1	<0,5				aph(3'')-Ib		aph(6)-Id				aadA5		<0,015
KresCPE0327	2021	Airways	No	Klebsiella pneumoniae	ST-147	128	>64	>16	>32	>32	>16	16	>4	8	blaNDM-1	blaCTX-M-15				blaTEM-1	blaOXA-1	blaSHV-11										>256	>256	>256	armA			aph(3'')-Ib		aph(6)-Id			aac(6')-Ib			>32		qnrB9
KresCPE0328	2021	NA	Yes	Klebsiella pneumoniae	ST-147	256	>64	1	1	0.5	0.5	2	>4	2	blaOXA-232							blaSHV-11										<0,25	<1	<0,5												16
KresCPE0329	2021	Other	Yes	Escherichia coli	ST-38	>256	>64	>16	16	0.5	>16	2	>4	1	blaOXA-48	blaCTX-M-15,blaCTX-M-24				blaTEM-1												32	2	4						aph(6)-Id		aac(3)-IId				>32			qnrS1
KresCPE0330	2021	Urine	Yes	Escherichia coli	ST-361	256	>64	>16	>32	>32	>32	8	>4	8	blaNDM-5	blaCTX-M-15																0.5	<1	<0,5										aadA2		>32
KresCPE0331	2021	Other	No	Klebsiella pneumoniae	ST-22	>256	>64	>16	>32	1	>16	0.5	2	0.5	blaOXA-181	blaCTX-M-15				blaTEM-1	blaOXA-1	blaSHV-1										64	4	32				aph(3'')-Ib		aph(6)-Id		aac(3)-IIe			aac(6')-Ib-cr5	4		qnrB1
KresCPE0332	2021	Rectal sample	NA	Escherichia coli	ST-167	256	>64	>16	>32	>32	1	2	>4	2	blaNDM-5																	0.5	<1	<0,5				aph(3'')-Ib		aph(6)-Id				aadA2		>32
KresCPE0333	2021	Urine	No	Klebsiella oxytoca	ST-199	<4	>64	2	4	0.25	16	1	1	4	blaKPC-2								blaOXY-2-2									0.5	2	<0,5												<0,015
KresCPE0334	2021	Urine	No	Klebsiella pneumoniae	ST-2096	>256	>64	8	2	0.5	0.5	16	>4	8	blaOXA-232						blaOXA-1	blaSHV-28										0.5	2	8											aac(6')-Ib-cr5	>32
KresCPE0335	2021	Rectal sample	Yes	Klebsiella pneumoniae	ST-147	>256	>64	>16	>32	>32	>16	>16	>4	>32	blaNDM-5,blaOXA-232	blaCTX-M-15				blaTEM-1	blaOXA-1	blaSHV-11										>256	>256	>256	rmtB1			aph(3'')-Ib		aph(6)-Id				aadA2	aac(6')-Ib-cr5	>32		qnrB1
KresCPE0336	2021	Other	No	Klebsiella pneumoniae	ST-22	>256	>64	>16	>32	1	>16	>16	>4	>32	blaOXA-181	blaCTX-M-15				blaTEM-1	blaOXA-1	blaSHV-1										>256	4	128				aph(3'')-Ib		aph(6)-Id		aac(3)-IIe			aac(6')-Ib-cr5	8		qnrB1
KresCPE0337	2021	Rectal sample	Yes	Klebsiella pneumoniae	ST-307	256	>64	>16	16	0.25	>16	0.5	2	1	blaOXA-48	blaCTX-M-15				blaTEM-1	blaOXA-1	blaSHV-28										32	4	16				aph(3'')-Ib		aph(6)-Id		aac(3)-IIe			aac(6')-Ib-cr5	>32		qnrB1
KresCPE0338	2021	NA	Yes	Escherichia coli	ST-205	>256	>64	>16	>32	2	>16	0.5	4	0.25	blaOXA-181	blaCTX-M-15		blaCMY-42		blaTEM-1												0.5	<1	<0,5										aadA1		>32			qnrS1
KresCPE0339	2021	Rectal sample	Yes	Klebsiella pneumoniae	ST-323	>256	>64	>16	>32	1	>16	>16	>4	>32	blaOXA-48	blaCTX-M-15				blaTEM-1	blaOXA-1	blaSHV-1										0.5	8	64				aph(3'')-Ib		aph(6)-Id		aac(3)-IIe			aac(6')-Ib-cr5	16		qnrB1
KresCPE0340	2021	Other	NA	Enterobacter spp.	NA	32	>64	>16	>32	>32	<0,12	8	4	4	blaNDM-1						blaOXA					blaACT						<0,25	2	8										aadA16	aac(6')-Ib-cr5	8		qnrB1
KresCPE0341	2021	Rectal sample	NA	Escherichia coli	ST-167	256	>64	>16	>32	>32	>16	>16	>4	8	blaNDM-6			blaCMY-42		blaTEM-1												256	>256	256	rmtB1									aadA2		>32
KresCPE0342	2021	Urine	Yes	Klebsiella pneumoniae	ST-307	256	>64	>16	16	0.25	>16	0.5	2	1	blaOXA-48	blaCTX-M-15				blaTEM-1	blaOXA-1	blaSHV-28										32	2	16				aph(3'')-Ib		aph(6)-Id		aac(3)-IIe			aac(6')-Ib-cr5	>32		qnrB1
KresCPE0343	2021	Rectal sample	Yes	Escherichia coli	ST-2851	>256	>64	>16	>32	2	>16	1	4	0.5	blaOXA-181	blaCTX-M-15		blaCMY-42		blaTEM-1												<0,25	<1	<0,5												>32			qnrS1
KresCPE0344	2021	Urine	No	Escherichia coli	ST-12878	>256	>64	>16	>32	0.5	>16	1	4	1	blaOXA-48	blaCTX-M-15																<0,25	<1	<0,5				aph(3'')-Ib		aph(6)-Id		aac(3)-Iie		aadA5		>32
KresCPE0345	2021	Airways	No	Klebsiella pneumoniae	ST-323	64	>64	>16	>32	>32	>16	2	>4	2	blaNDM-1	blaCTX-M-15				blaTEM-1	blaOXA-1	blaSHV-1										256	>256	>256	armA				aph(3')-VI				aac(6')-Ib	aadA2		8		qnrB1
KresCPE0346	2021	Rectal sample	Yes	Klebsiella pneumoniae	ST-525	>256	>64	>16	>32	>32	>16	>16	>4	>32	blaNDM-1,blaOXA-181	blaCTX-M-15				blaTEM-1	blaOXA-1	blaSHV-11										>256	>256	>256	rmtC							aac(3)-IIe			aac(6')-Ib-cr5	16
KresCPE0347	2021	Urine	Yes	Klebsiella pneumoniae	ST-2096	>256	>64	>16	>32	2	>16	4	>4	4	blaOXA-232	blaCTX-M-15				blaTEM-1	blaOXA-1	blaSHV-28										>256	>256	>256	armA									aadA2	aac(6')-Ib-cr5	>32
KresCPE0348	2021	Urine	NA	Escherichia coli	ST-38	>256	>64	>16	4	1	>16	>16	>4	>32	blaOXA-48	blaCTX-M-24				blaTEM-1												128	4	8				aph(3'')-Ib		aph(6)-Id						32			qnrS1
KresCPE0349	2021	Rectal sample	NA	Escherichia coli	ST-372	256	32	2	4	0.12	1	0.12	0.25	0.25	blaOXA-181				blaDHA-1	blaTEM-1												0.5	<1	<0,5												0.5		qnrB4	qnrS1
KresCPE0350	2021	Urine	No	Escherichia coli	ST-38	64	>64	>16	4	0.12	8	0.25	1	0.25	blaOXA-244	blaCTX-M-27																<0,25	<1	<0,5				aph(3'')-Ib		aph(6)-Id				aadA5		<0,015
KresCPE0351	2021	Rectal sample	Yes	Klebsiella pneumoniae	ST-219	8	>64	>16	>32	1	>16	1	1	2	blaKPC-3	blaCTX-M-15				blaTEM-1	blaOXA	blaSHV-1										<0,25	<1	<0,5			aph(3')-Ia	aph(3'')-Ib		aph(6)-Id				aadA2		1			qnrS1
KresCPE0352	2021	Urine	NA	Citrobacter freundii	ST-116	32	>64	>16	>32	2	>16	16	>4	16	blaGES-9	blaCTX-M-15		blaCMY	blaDHA-1		blaOXA-1											>256	>256	>256	rmtF2							aac(3)-IIe		aadA2		>32		qnrB4
KresCPE0353	2021	Urine	NA	Klebsiella pneumoniae	ST-147	128	>64	>16	>32	>32	>16	16	>4	16	blaNDM-1,blaKPC-2	blaCTX-M-15					blaOXA,blaOXA-1	blaSHV-11										>256	>256	>256	armA			aph(3'')-Ib		aph(6)-Id			aac(6')-Ib			>32		qnrB9
KresCPE0354	2021	Blood	No	Enterobacter spp.	ST-901	8	32	0.5	1	0.5	>16	8	>4	32	blaIMI-1											blaACT						0.5	<1	<0,5												0.03
KresCPE0355	2021	Blood	No	Klebsiella pneumoniae	ST-22	>256	>64	>16	>32	0.5	>16	16	>4	2	blaOXA-181	blaCTX-M-15				blaTEM-1	blaOXA-1	blaSHV-1										>256	4	128				aph(3'')-Ib		aph(6)-Id		aac(3)-IIe			aac(6')-Ib-cr5	4		qnrB1
KresCPE0356	2021	Urine	No	Escherichia coli	ST-410	>256	>64	>16	>32	1	>16	0.5	4	0.5	blaOXA-181	blaCTX-M-15		blaCMY-2		blaTEM-1	blaOXA-1											64	4	32				aph(3'')-Ib		aph(6)-Id		aac(3)-IId		aadA1,aadA5	aac(6')-Ib-cr5	>32			qnrS1
KresCPE0357	2021	Rectal sample	Yes	Klebsiella pneumoniae	ST-3691	>256	>64	>16	>32	1	>16	1	4	1	blaOXA-48	blaCTX-M-15				blaTEM-1	blaOXA-1	blaSHV										32	2	16				aph(3'')-Ib		aph(6)-Id		aac(3)-IIe			aac(6')-Ib-cr5	16		qnrB1
KresCPE0358	2021	Other	NA	Escherichia coli	ST-131	128	>64	>16	8	0.12	>16	0.12	0.5	0.25	blaOXA-48	blaCTX-M-27			blaDHA-1													0.5	2	<0,5				aph(3'')-Ib		aph(6)-Id						>32		qnrB4
KresCPE0359	2021	Rectal sample	NA	Escherichia coli	ST-5342	>256	32	16	4	0.06	8	0.25	1	0.5	blaOXA-181	blaCTX-M-15																4	<1	<0,5										aadA5		4			qnrS1
KresCPE0360	2021	Rectal sample	NA	Enterobacter spp.	NA	>256	>64	>16	8	0.25	16	0.5	1	0.5	blaOXA-181	blaCTX-M-15										blaACT						<0,25	<1	<0,5										aadA5		0.5			qnrS1
KresCPE0361	2021	Urine	No	Escherichia coli	ST-1284	64	>64	>16	>32	>32	>16	1	4	1	blaNDM-5	blaCTX-M-15					blaOXA-1											16	2	16								aac(3)-IIe		aadA5	aac(6')-Ib-cr5	>32
KresCPE0362	2021	Rectal sample	Yes	Escherichia coli	ST-46	128	>64	>16	>32	>32	>16	4	>4	8	blaNDM-5	blaCTX-M-15					blaOXA											0.5	<1	<0,5										aadA1,aadA2		>32
KresCPE0363	2021	Rectal sample	NA	Escherichia coli	ST-354	256	>32	>16	>32	1	>32	0.5	4	0.5	blaOXA-48	blaCTX-M-24				blaTEM-1												<0,25	<2	<0,5												>16
KresCPE0364	2021	Rectal sample	Yes	Escherichia coli	ST-410	>256	>32	>16	>32	1	32	0.25	1	0.25	blaOXA-181			blaCMY-42														<0,25	<2	<0,5												>16			qnrS1
KresCPE0365	2021	Rectal sample	Yes	Escherichia coli	ST-2076	32	>32	>16	>32	>32	2	2	4	2	blaNDM-5				blaDHA-1	blaTEM-1												0.5	<2	<0,5										aadA1		2		qnrB4
KresCPE0366	2021	Other	Yes	Escherichia coli	ST-410	256	>32	>16	>32	1	32	0.25	1	0.5	blaOXA-484			blaCMY-42		blaTEM-1												32	<2	2				aph(3'')-Ib		aph(6)-Id		aac(3)-IId		aadA5		>16			qnrS1
KresCPE0367	2021	Other	Yes	Escherichia coli	ST-167	256	>32	>16	>32	>32	>32	16	>4	8	blaNDM-5	blaCTX-M-15					blaOXA-1											1	<2	8										aadA2,aadA5	aac(6')-Ib-cr5	>16
KresCPE0368	2021	Rectal sample	Yes	Escherichia coli	ST-155	>256	>32	0.5	<0,25	<0,12	<0,25	0.5	1	0.5	blaOXA-48																	<0,25	<2	<0,5												<0,06
KresCPE0369	2021	Rectal sample	NA	Klebsiella pneumoniae	ST-1728	256	>32	>32	>32	>32	>32	16	>4	8	blaNDM-1	blaCTX-M-15				blaTEM-1	blaOXA	blaSHV-11										1	16	16					aph(3')-VI				aac(6')-Ib	aadA1		8			qnrS1
KresCPE0370	2021	Rectal sample	NA	Escherichia coli	ST-11672	128	>32	>16	16	<0,12	32	0.25	1	0.5	blaOXA-48	blaCTX-M-15				blaTEM-1	blaOXA-1											0.5	4	16											aac(6')-Ib-cr5	>16
KresCPE0371	2021	Urine	Yes	Escherichia coli	ST-69	16	32	16	2	<0,12	8	0.06	0.5	0.12	blaOXA-244	blaCTX-M-15																0.5	<2	<0,5										aadA5		0.5			qnrS1
KresCPE0372	2021	NA	NA	Escherichia coli	ST-2083	>256	>32	>16	>32	>32	32	16	>4	8	blaNDM-5,blaOXA-181			blaCMY-42		blaTEM-1												<0,25	<2	<0,5										aadA2,aadA5		>16			qnrS1
KresCPE0373	2021	Urine	No	Escherichia coli	ST-131	32	>32	16	4	<0,12	8	0.12	0.25	0.12	blaOXA-244	blaCTX-M-27																0.5	<2	<0,5				aph(3'')-Ib		aph(6)-Id				aadA5		>16
KresCPE0374	2021	NA	NA	Escherichia coli	ST-10	16	>32	8	0.5	<0,12	1	0.06	0.12	0.25	blaOXA-244	blaCTX-M-8																0.5	<2	<0,5										aadA1,aadA2		<0,25		qnrB19
KresCPE0375	2021	Urine	Yes	Klebsiella pneumoniae	ST-395	>256	>32	>16	>32	1	>32	>16	>4	4	blaOXA-48	blaCTX-M-15				blaTEM-1	blaOXA-1	blaSHV-11										1	16	16											aac(6')-Ib-cr5	>16			qnrS1
KresCPE0376	2021	Rectal sample	Yes	Klebsiella pneumoniae	ST-15	>256	>32	>16	>32	4	>32	>16	>4	16	blaOXA-48	blaCTX-M-15				blaTEM-1	blaOXA-1	blaSHV-28										0.5	4	8				aph(3'')-Ib		aph(6)-Id					aac(6')-Ib-cr5	>16
KresCPE0377	2021	Other	No	Klebsiella pneumoniae	ST-22	>256	>32	>16	>32	1	>32	>16	>4	8	blaOXA-181	blaCTX-M-15				blaTEM-1	blaOXA-1	blaSHV-1										>128	4	>128				aph(3'')-Ib		aph(6)-Id		aac(3)-IIe			aac(6')-Ib-cr5	4		qnrB1
KresCPE0378	2021	Rectal sample	NA	Klebsiella pneumoniae	ST-48	32	>32	>16	>32	>32	>32	8	>4	4	blaNDM-5	blaCTX-M-15				blaTEM-1		blaSHV-11										>128	>128	>128	rmtB1		aph(3')-Ia	aph(3'')-Ib		aph(6)-Id		aac(3)-IIe		aadA2		<0,06
KresCPE0379	2021	Urine	NA	Klebsiella pneumoniae	ST-147	128	>32	>16	>32	>32	>32	16	>4	16	blaNDM-1	blaCTX-M-15				blaTEM-1	blaOXA-1	blaSHV-11										>128	>128	>128	armA			aph(3'')-Ib		aph(6)-Id			aac(6')-Ib			>16		qnrB9
KresCPE0380	2021	Other	No	Klebsiella pneumoniae	ST-22	>256	>32	>16	>32	1	>32	16	>4	4	blaOXA-181	blaCTX-M-15				blaTEM-1	blaOXA-1	blaSHV-1										>128	4	128				aph(3'')-Ib		aph(6)-Id		aac(3)-IIe			aac(6')-Ib-cr5	4		qnrB1
KresCPE0381	2021	Rectal sample	No	Klebsiella pneumoniae	ST-22	>256	>32	>16	>32	1	>32	16	>4	4	blaOXA-181	blaCTX-M-15				blaTEM-1	blaOXA-1	blaSHV-1										128	4	32				aph(3'')-Ib		aph(6)-Id		aac(3)-IIe			aac(6')-Ib-cr5	>16		qnrB1
KresCPE0382	2021	Urine	NA	Escherichia coli	ST-69	16	>32	2	4	<0,12	1	0.5	0.25	0.25	blaOXA-244				blaDHA-1													0.5	4	1												0.25		qnrB4
KresCPE0383	2021	Rectal sample	No	Klebsiella pneumoniae	ST-22	>256	>32	>16	32	0.5	>32	16	>4	4	blaOXA-181	blaCTX-M-15				blaTEM-1	blaOXA-1	blaSHV-1										64	<2	16				aph(3'')-Ib		aph(6)-Id		aac(3)-IIe			aac(6')-Ib-cr5	>16		qnrB1
KresCPE0384	2021	Blood	No	Enterobacter spp.	NA	<8	2	<0,12	<0,25	0.5	1	8	>4	>16	blaIMI-4											blaACT						<0,25	<2	<0,5												<0,06
KresCPE0385	2021	Rectal sample	NA	Klebsiella pneumoniae	ST-101	>256	>32	>16	>32	1	>32	>16	>4	4	blaOXA-48	blaCTX-M-15					blaOXA	blaSHV-1										64	4	16								aac(3)-IIe			aac(6')-Ib-cr5	>16
KresCPE0386	2021	Urine	No	Klebsiella pneumoniae	ST-320	128	>32	0.5	<0,25	<0,12	<0,25	0.5	1	0.5	blaOXA-181							blaSHV-11										<0,25	<2	<0,5												2			qnrS1
KresCPE0387	2021	Rectal sample	No	Escherichia coli	ST-1193	32	>32	>16	8	<0,12	32	0.12	0.25	0.25	blaOXA-244	blaCTX-M-15																0.5	<2	<0,5												>16
KresCPE0388	2021	Other	No	Escherichia coli	ST-1140	256	32	1	<0,25	<0,12	<0,25	0.5	2	0.25	blaOXA-48																	0.5	<2	2			aph(3')-Ia			aph(6)-Id				aadA1,aadA2		4
KresCPE0389	2021	Rectal sample	Yes	Escherichia coli	ST-1320	128	>32	>16	>32	>32	>32	16	>4	8	blaNDM-5	blaCTX-M-15				blaTEM-1	blaOXA-1											>128	>128	>128	rmtB1			aph(3'')-Ib		aph(6)-Id				aadA5	aac(6')-Ib-cr5	>16
1 NA: not available
2 Antibiotic abbreviations: TEM: temocillin; TZP: piperacillin-tazobactam; CTX: cefotaxime; CAZ: ceftazidime; CTV: ceftazidime-avibactam; ATM: aztreonam; MEM: meropenem; ETP: ertapenem; IMP: imipenem; GEN: gentamicin; AMK: amikacin; TOB: tobramycin; CIP: ciprofloxacin; COL: colistin; SXT: trimethoprim-sulfamethoxazole; FOS: fosfomycin; TGC: tigecycline
3 ND: not determined
4 Specific variant could not be determined from sequence data
5 For β-lactamases with no specific variant assigned indicate that the sequence do not show 100% identity at nucleotide level to a known variant
[truncated: 35 more columns]
